# Supplementary material for: Characterization of a putative NsrR homologue in Streptomyces venezuelae reveals a new member of the Rrf2 superfamily
Source: Sci Rep. 2016 Sep 8;6:31597. doi: 10.1038/srep31597 (PMC5015018; doi:10.1038/srep31597)
Supplement: Supplementary Dataset S1 [file srep31597-s2.xls]

## Sheet: S-1.1 -Combined data no cut off
Contained within this excel sheet are the tab-delimited results of ChIP-seq and dRNA-seq results wt vs rsrR::apr of S. venzualae (16 hour time point). ChIP-seq (cut offs of >0, (S-1.1) >200 (S-1.2) and >500 reads (S-1.3) - combined and standalone ChIP data (S-1.4) and dRNA-seq (both gene expression results (S-1.5) and TSSAR defined Transcriptional start sites (for WT +ve strand (S-1.6), WT -ve st…
Columns A-D - ChIP-seq analysis was carried out using the default setting os CLC workbench 8 producing.
Columns E-O - produced by taking the closest Transcriptional start codon upstream (5' end) of the ChIP-peak and P-Y by taking the closes Transcriptional start codon downstream (3" end) from the ChIP-peak.
Column F and Q - The location of the 5' Start codon
Column G and R - The location of the associate 5' TSS
Column H and S - the number of bases from the ChIP-peak centre to the gene (this value is independent of orientation so the peak maybe at the 3' end of the gene ultimaitely indicating why numbers may be in the thousands). (e.g. column B - H or B - S)
Column I and T - the number of bases from the ChIP-peak centre to the TSS. (e.g. column B - I or B - T)
Column J and U - The TSS class as defined by TSSAR in this sheet only P was retained standing for primary TSS (within 250 bp of the gene start site upstream 5'-3')
Column K and V - The TSSAR comment indicating where the TSS is inregards to its gene.
Column L and W - The RNA-seq Fold change of WT vs mutant (rsrR::apr)
Column M and X - Regulation type of the WT vs Mutant (upregulated indicating that expression is higher in the mutant background).
Column N and Y - The gene annotation for each target from the NC_018750.1.ptt file.
ChIP-Seq				dRNA/RNA-Seq
Peak number	Center of peak	Peak shape score	P-value	5'gene	5' start site	5' TSS	distance to 5' start	distance to 5'TSS	Class	Comment	Fold Change (normalized values)	Regulation	5' annotation		3'gene	3' start site		distance to 3' start	distance to 3'TSS	Class	Comment	Fold Change (normalized values)	Regulation	3' annotation
1	1507	4.84532	6.32054e-07	SVEN_0004	1064		443				1.91009	Up regulated	hypothetical protein		SVEN_0005	1987		-480				1	Down regulated	putative IS6 family transposase
2	2717	4.73111	1.11649e-06	SVEN_0006	2368	2348	349	369	P	20nt upstream of gene SVEN_0006;	-1.22158	Down regulated	hypothetical protein		SVEN_0007	2854		-137						insertion sequence IS100, ATP-binding protein
3	3367	10.244	6.29451e-25	SVEN_0008	3167	3120	200	247	P	47nt upstream of gene SVEN_0008;	2.51917	Up regulated	ISPsy4, transposition helper protein		SVEN_0009	4167	4236	-800	-869	P	69nt upstream of gene SVEN_0009;	2.52405	Up regulated	hypothetical protein
4	5249	6.20526	2.7303e-10	SVEN_0010	4984		265						hypothetical protein		SVEN_0011	5332		-83				1.78218	Up regulated	3-oxoacyl-[acyl-carrier protein] reductase
5	7321	11.9441	3.48591e-33	SVEN_0013	6829		492				2.29186	Up regulated	Beta-carotene ketolase		SVEN_0014	8493		-1172				1.87598	Up regulated	Phosphoesterase
6	12312	11.0049	1.80895e-28	SVEN_0018	11921		391				1.07199	Up regulated	hypothetical protein		SVEN_0019	14421		-2109				-1.1532	Down regulated	protein kinase
7	14968	10.7895	1.92966e-27	SVEN_0020	14606	14431	362	537	P	175nt upstream of gene SVEN_0020;	1.15476	Up regulated	hypothetical protein		SVEN_0021	15170		-202				1.83412	Up regulated	hypothetical protein
8	17565	7.92926	1.10228e-15	SVEN_0023	17123	17123	442	442	P	0nt upstream of gene SVEN_0023;	1.11329	Up regulated	hypothetical protein		SVEN_0024	18009		-444				1.1597	Up regulated	hypothetical protein
9	19266	12.779	1.07341e-37	SVEN_0027	18724		542				-1.62878	Down regulated	hypothetical protein		SVEN_0028	20823		-1557				1.04087	Up regulated	transmembrane efflux protein
10	21874	23.5909	2.38689e-123	SVEN_0029	21054		820				1.61849	Up regulated	Transcriptional regulator, TetR family		SVEN_0030	22499		-625				-1.41027	Down regulated	Enoyl-CoA hydratase
11	22538	4.9745	3.27083e-07	SVEN_0029	21054		1484				1.61849	Up regulated	Transcriptional regulator, TetR family		SVEN_0030	22499		39				-1.41027	Down regulated	Enoyl-CoA hydratase
12	25496	5.86831	2.20124e-09	SVEN_0033	25047		449				2.54401	Up regulated	hypothetical protein		SVEN_0034	30376	30405	-4880	-4909	P	29nt upstream of gene SVEN_0034;	3.66929	Up regulated	hypothetical protein
13	26117	5.80318	3.25345e-09	SVEN_0033	25047		1070				2.54401	Up regulated	hypothetical protein		SVEN_0034	30376	30405	-4259	-4288	P	29nt upstream of gene SVEN_0034;	3.66929	Up regulated	hypothetical protein
14	27050	25.6315	3.39596e-145	SVEN_0033	25047		2003				2.54401	Up regulated	hypothetical protein		SVEN_0034	30376	30405	-3326	-3355	P	29nt upstream of gene SVEN_0034;	3.66929	Up regulated	hypothetical protein
15	29219	7.51711	2.80011e-14	SVEN_0033	25047		4172				2.54401	Up regulated	hypothetical protein		SVEN_0034	30376	30405	-1157	-1186	P	29nt upstream of gene SVEN_0034;	3.66929	Up regulated	hypothetical protein
16	31937	4.97186	3.3156e-07	SVEN_0035	31148	30605	789	1332	IP	within gene(s) SVEN_0035; 229nt upstream of gene SVEN_0034;	2.62429	Up regulated	secreted protein		SVEN_0036	32196		-259				1.54464	Up regulated	hypothetical protein
17	34167	6.53707	3.13686e-11	SVEN_0037	32706		1461				-5.93629	Down regulated	hypothetical protein		SVEN_0038	36056	36085	-1889	-1918	P	29nt upstream of gene SVEN_0038;	1.07313	Up regulated	TPR repeat protein
18	35555	4.62991	1.82912e-06	SVEN_0037	32706		2849				-5.93629	Down regulated	hypothetical protein		SVEN_0038	36056	36085	-501	-530	P	29nt upstream of gene SVEN_0038;	1.07313	Up regulated	TPR repeat protein
19	36590	7.64792	1.02127e-14	SVEN_0038	36056	36085	534	505	P	29nt upstream of gene SVEN_0038;	1.07313	Up regulated	TPR repeat protein		SVEN_0039	36420		170				1.09432	Up regulated	hypothetical protein
20	39455	24.0271	7.2512e-128	SVEN_0041	37330		2125				-1.30091	Down regulated	hypothetical protein		SVEN_0042	39962		-507				-2.60975	Down regulated	hypothetical protein
21	41745	14.7685	1.16983e-49	SVEN_0044	41279		466				-1.13072	Down regulated	putative dioxygenase		SVEN_0045	42625		-880				1.43257	Up regulated	L-Proline or Glycine betaine transporter ProP
22	47158	4.00737	3.06987e-05	SVEN_0050	46828	46827	330	331	P	1nt upstream of gene SVEN_0050;	-2.05607	Down regulated	transcriptional regulator, MerR family		SVEN_0051	47249		-91				-1.08277	Down regulated	Quinone oxidoreductase
23	48978	9.40223	2.67087e-21	SVEN_0052	48472	48351	506	627	P	121nt upstream of gene SVEN_0052;	1.16394	Up regulated	secreted protein		SVEN_0053	51816		-2838				-3.91952	Down regulated	hypothetical protein
24	50302	8.77604	8.46641e-19	SVEN_0052	48472	48351	1830	1951	P	121nt upstream of gene SVEN_0052;	1.16394	Up regulated	secreted protein		SVEN_0053	51816		-1514				-3.91952	Down regulated	hypothetical protein
25	51057	4.35	6.80695e-06	SVEN_0052	48472	48351	2585	2706	P	121nt upstream of gene SVEN_0052;	1.16394	Up regulated	secreted protein		SVEN_0053	51816		-759				-3.91952	Down regulated	hypothetical protein
26	51747	5.96524	1.22141e-09	SVEN_0052	48472	48351	3275	3396	P	121nt upstream of gene SVEN_0052;	1.16394	Up regulated	secreted protein		SVEN_0053	51816		-69				-3.91952	Down regulated	hypothetical protein
27	55504	48.7727	0	SVEN_0058	55057		447						hypothetical protein		SVEN_0059	56062		-558				1.77008	Up regulated	ABC-type multidrug transport system, ATPase component
28	60389	7.19435	3.13804e-13	SVEN_0064	60166		223				1.12559	Up regulated	putative secreted protein		SVEN_0065	60451	60404	-62	-15	P	47nt upstream of gene SVEN_0065;	1.76255	Up regulated	Extracellular alkaline serine protease 2
29	61419	8.25643	7.50454e-17	SVEN_0065	60451	60404	968	1015	P	47nt upstream of gene SVEN_0065;	1.76255	Up regulated	Extracellular alkaline serine protease 2		SVEN_0066	61737		-318				1.34957	Up regulated	hypothetical protein
30	66454	11.1265	4.66375e-29	SVEN_0071	66162		292				-2.22106	Down regulated	2-keto-3-deoxy-L-fuconate dehydrogenase		SVEN_0072	67535	67626	-1081	-1172	P	91nt upstream of gene SVEN_0072;	-1.20262	Down regulated	L-fuconate dehydratase
31	67405	23.8816	2.37893e-126	SVEN_0071	66162		1243				-2.22106	Down regulated	2-keto-3-deoxy-L-fuconate dehydrogenase		SVEN_0072	67535	67626	-130	-221	P	91nt upstream of gene SVEN_0072;	-1.20262	Down regulated	L-fuconate dehydratase
32	69954	24.6666	1.22063e-134	SVEN_0073	68504	68520	1450	1434	P	16nt upstream of gene SVEN_0073;	-1.26302	Down regulated	Transcriptional regulator, GntR family		SVEN_0074	70038		-84				-2.05953	Down regulated	lyase precursor
33	70960	4.12975	1.81577e-05	SVEN_0074	70038		922				-2.05953	Down regulated	lyase precursor		SVEN_0075	71465		-505				1.2679	Up regulated	Alpha-L-fucosidase
34	74227	28.0576	1.61546e-173	SVEN_0077	73869		358				5.37781	Up regulated	5-dehydro-4-deoxyglucarate dehydratase		SVEN_0078	74732		-505				5.75301	Up regulated	binding-protein-dependent transport systems inner membrane component
35	78126	10.3386	2.35596e-25	SVEN_0080	77058		1068				-1.17687	Down regulated	putative sugar binding protein		SVEN_0081	78445		-319				-6.51511	Down regulated	D-3-phosphoglycerate dehydrogenase
36	79060	15.4899	2.02872e-54	SVEN_0082	78637		423				20.2606	Up regulated	2-hydroxyhepta-2,4-diene-1,7-dioate isomerase or 5-carboxymethyl-2-oxo-hex-3-ene-1,7-dioate decarboxylase		SVEN_0083	79520		-460				-1.69608	Down regulated	lipase or acylhydrolase family protein
37	80156	7.57892	1.74221e-14	SVEN_0083	79520		636				-1.69608	Down regulated	lipase or acylhydrolase family protein		SVEN_0084	80935		-779				1.58416	Up regulated	Hemolysin-type calcium-binding region
38	81078	7.32428	1.20096e-13	SVEN_0083	79520		1558				-1.69608	Down regulated	lipase or acylhydrolase family protein		SVEN_0084	80935		143				1.58416	Up regulated	Hemolysin-type calcium-binding region
39	85812	9.10732	4.22195e-20	SVEN_0088	84880		932				1.09517	Up regulated	Pterin-4-alpha-carbinolamine dehydratase		SVEN_0089	85676		136				1.73528	Up regulated	Beta-lactamase
40	86631	5.66671	7.27815e-09	SVEN_0089	85676		955				1.73528	Up regulated	Beta-lactamase		SVEN_0090	87278		-647				1.41055	Up regulated	UDP-N-acetylmuramoylalanyl-D-glutamyl-2,6-diaminopimelate--D-alanyl-D-alanine ligase
41	88806	11.097	6.48536e-29	SVEN_0090	87278		1528				1.41055	Up regulated	UDP-N-acetylmuramoylalanyl-D-glutamyl-2,6-diaminopimelate--D-alanyl-D-alanine ligase		SVEN_0091	89243	89243	-437	-437	P	0nt upstream of gene SVEN_0091;	1.1686	Up regulated	hypothetical protein
42	89967	26.2125	9.57244e-152	SVEN_0091	89243	89243	724	724	P	0nt upstream of gene SVEN_0091;	1.1686	Up regulated	hypothetical protein		SVEN_0092	91560		-1593				-1.56309	Down regulated	secreted protein
43	90590	42.8926	0	SVEN_0091	89243	89243	1347	1347	P	0nt upstream of gene SVEN_0091;	1.1686	Up regulated	hypothetical protein		SVEN_0092	91560		-970				-1.56309	Down regulated	secreted protein
44	102854	31.6295	7.24869e-220	SVEN_0101	100965		1889				-2.89704	Down regulated	secreted hydrolase		SVEN_0102	103500		-646				3.50183	Up regulated	monooxygenase_
45	105650	49.4054	0	SVEN_0105	104992		658						hypothetical protein		SVEN_0106	107760		-2110				2.83742	Up regulated	putative sensor histidine kinase
46	107688	18.3866	8.40799e-76	SVEN_0105	104992		2696						hypothetical protein		SVEN_0106	107760		-72				2.83742	Up regulated	putative sensor histidine kinase
47	114666	16.3113	4.10354e-60	SVEN_0111	114483		183				6.37833	Up regulated	hypothetical protein		SVEN_0112	114721		-55				1	Down regulated	hypothetical protein
48	117492	11.1445	3.80696e-29	SVEN_0116	116735	116576	757	916	P	159nt upstream of gene SVEN_0116;	1.65126	Up regulated	hypothetical protein		SVEN_0117	119139	119182	-1647	-1690	P	43nt upstream of gene SVEN_0117;	1.26563	Up regulated	hypothetical protein
49	119658	15.5497	7.98814e-55	SVEN_0117	119139	119182	519	476	P	43nt upstream of gene SVEN_0117;	1.26563	Up regulated	hypothetical protein		SVEN_0118	119994		-336				-1.0241	Down regulated	3-oxoacyl-[acyl-carrier protein] reductase
50	120937	20.8873	3.49485e-97	SVEN_0118	119994		943				-1.0241	Down regulated	3-oxoacyl-[acyl-carrier protein] reductase		SVEN_0119	121099		-162				-5.68592	Down regulated	zinc-containing alcohol dehydrogenase; quinone oxidoreductase
51	124612	8.00999	5.73567e-16	SVEN_0122	122969		1643				4.04817	Up regulated	hypothetical protein		SVEN_0123	125178		-566				3.14681	Up regulated	Choline or glycine betaine ABC transporter,substrate binding protein
52	129865	6.239	2.20184e-10	SVEN_0125	128363		1502				9.00471	Up regulated	Choline or glycine betaine ABC transporter,ATP-binding protein		SVEN_0126	129886		-21				-1.25897	Down regulated	Choline dehydrogenase
53	131235	5.42038	2.97366e-08	SVEN_0126	129886		1349				-1.25897	Down regulated	Choline dehydrogenase		SVEN_0127	131592		-357				-2.16553	Down regulated	Betaine aldehyde dehydrogenase
54	132016	5.52498	1.64765e-08	SVEN_0127	131592		424				-2.16553	Down regulated	Betaine aldehyde dehydrogenase		SVEN_0128	132217		-201				-1.66784	Down regulated	hypothetical protein
55	134890	3.90398	4.73123e-05	SVEN_0131	134190	134190	700	700	P	0nt upstream of gene SVEN_0131;	-1.91854	Down regulated	Oxidoreductase, aldo or keto reductase family		SVEN_0132	134771		119				3.87703	Up regulated	putative integral membrane protein
56	136047	7.67117	8.52173e-15	SVEN_0133	135487		560				-1.92492	Down regulated	secreted protein		SVEN_0134	135841	135840	206	207	P	1nt upstream of gene SVEN_0134;	2.70141	Up regulated	hypothetical protein
57	136885	4.4533	4.22795e-06	SVEN_0135	136228		657				-1.17073	Down regulated	NADH dehydrogenase		SVEN_0136	137441		-556				-1.15702	Down regulated	putative RNA polymerase ECF-subfamily sigma factor
58	137820	4.44063	4.48474e-06	SVEN_0136	137441		379				-1.15702	Down regulated	putative RNA polymerase ECF-subfamily sigma factor		SVEN_0137	138552	138527	-732	-707	P	25nt upstream of gene SVEN_0137;	1.24533	Up regulated	hypothetical protein
59	145527	46.7789	0	SVEN_0142	145246		281				-1.0918	Down regulated	hypothetical protein		SVEN_0143	146360	145483	-833	44	IP	within gene(s) SVEN_0143; 237nt upstream of gene SVEN_0142;	3.29149	Up regulated	Ribonuclease BN
60	152112	8.18629	1.347e-16	SVEN_0147	149438		2674				1.15601	Up regulated	Cinorf13 protein		SVEN_0148	153304		-1192
61	153713	5.08699	1.81899e-07	SVEN_0149	153304		409				3.26421	Up regulated	hypothetical protein		SVEN_0150	153819	153603	-106	110	P	216nt upstream of gene SVEN_0150;	1.64921	Up regulated	hypothetical protein
62	154593	4.32013	7.79677e-06	SVEN_0150	153819	153603	774	990	P	216nt upstream of gene SVEN_0150;	1.64921	Up regulated	hypothetical protein		SVEN_0151	157924		-3331				1.65364	Up regulated	hypothetical protein
63	156530	10.605	1.41238e-26	SVEN_0150	153819	153603	2711	2927	P	216nt upstream of gene SVEN_0150;	1.64921	Up regulated	hypothetical protein		SVEN_0151	157924		-1394				1.65364	Up regulated	hypothetical protein
64	157313	5.45502	2.44839e-08	SVEN_0150	153819	153603	3494	3710	P	216nt upstream of gene SVEN_0150;	1.64921	Up regulated	hypothetical protein		SVEN_0151	157924		-611				1.65364	Up regulated	hypothetical protein
65	157783	9.04336	7.59659e-20	SVEN_0150	153819	153603	3964	4180	P	216nt upstream of gene SVEN_0150;	1.64921	Up regulated	hypothetical protein		SVEN_0151	157924		-141				1.65364	Up regulated	hypothetical protein
66	160504	5.44826	2.54328e-08	SVEN_0153	159435		1069				-1.77685	Down regulated	hypothetical protein		SVEN_0154	160397	160396	107	108	P	1nt upstream of gene SVEN_0154;	1.19766	Up regulated	NADPH-dependent mycothiol reductase Mtr
67	161215	6.08889	5.68468e-10	SVEN_0154	160397	160396	818	819	P	1nt upstream of gene SVEN_0154;	1.19766	Up regulated	NADPH-dependent mycothiol reductase Mtr		SVEN_0155	161820		-605				1.11552	Up regulated	probable flavin oxygenase
68	165972	11.1868	2.36587e-29	SVEN_0157	162913		3059				-3.76274	Down regulated	2,4-dienoyl-CoA reductase		SVEN_0158	166433		-461				1.25065	Up regulated	MMPL domain protein
69	166468	8.85264	4.27373e-19	SVEN_0157	162913		3555				-3.76274	Down regulated	2,4-dienoyl-CoA reductase		SVEN_0158	166433		35				1.25065	Up regulated	MMPL domain protein
70	168281	8.82545	5.45096e-19	SVEN_0160	167816		465				2.3691	Up regulated	DNA-binding response regulator, LuxR family		SVEN_0161	168490		-209				1.05055	Up regulated	acyl-CoA hydrolase
71	169588	17.2654	4.28635e-67	SVEN_0161	168490		1098				1.05055	Up regulated	acyl-CoA hydrolase		SVEN_0162	169792	169823	-204	-235	P	31nt upstream of gene SVEN_0162;	1.37243	Up regulated	Transcriptional regulator, TetR family
72	171872	7.58973	1.60291e-14	SVEN_0163	169954		1918				1.02209	Up regulated	amidotransferase-related protein		SVEN_0164	172058	171828	-186	44	P	230nt upstream of gene SVEN_0164;	1.47264	Up regulated	ABC transporter (iron.B12.siderophore.hemin) ,periplasmic substrate-binding component
73	172751	23.6044	1.73671e-123	SVEN_0164	172058	171828	693	923	P	230nt upstream of gene SVEN_0164;	1.47264	Up regulated	ABC transporter (iron.B12.siderophore.hemin) ,periplasmic substrate-binding component		SVEN_0165	173122		-371				-1.02699	Down regulated	ABC transporter (iron.B12.siderophore.hemin) ,permease component
74	180352	4.13381	1.78396e-05	SVEN_0170	179155		1197				-7.99582	Down regulated	Long-chain-fatty-acid--CoA ligase		SVEN_0171	180939		-587				1.92958	Up regulated	hypothetical protein
75	182624	16.8451	5.70215e-64	SVEN_0172	181080		1544				-18.6569	Down regulated	acyl-CoA dehydrogenase		SVEN_0173	183375		-751						probable unsaturated glucuronyl hydrolase
76	183640	3.98152	3.42375e-05	SVEN_0173	183375		265						probable unsaturated glucuronyl hydrolase		SVEN_0174	184598		-958						general substrate transporters
77	184435	13.8127	1.06849e-43	SVEN_0173	183375		1060						probable unsaturated glucuronyl hydrolase		SVEN_0174	184598		-163						general substrate transporters
78	185132	4.78298	8.63588e-07	SVEN_0175	184837	184721	295	411	P	116nt upstream of gene SVEN_0175;	-1.75666	Down regulated	hypothetical protein		SVEN_0176	185733		-601						RNA polymerase sigma-54 factor RpoN
79	186278	3.90349	4.74086e-05	SVEN_0176	185733		545						RNA polymerase sigma-54 factor RpoN		SVEN_0177	186637		-359				1.59083	Up regulated	putative transmembrane efflux protein
80	186769	4.2066	1.2962e-05	SVEN_0176	185733		545						RNA polymerase sigma-54 factor RpoN		SVEN_0177	186637		-359				1.59083	Up regulated	putative transmembrane efflux protein
81	187333	7.44092	4.9992e-14	SVEN_0177	186637		696				1.59083	Up regulated	putative transmembrane efflux protein		SVEN_0178	187922		-589				1.50078	Up regulated	PduO
82	189406	4.35958	6.5156e-06	SVEN_0179	188392		1014				-4.66423	Down regulated	oxidoreductase of aldo or keto reductase family,subgroup 1		SVEN_0180	189311		95				-1.54586	Down regulated	3-hydroxyisobutyrate dehydrogenase
83	191093	7.12763	5.1057e-13	SVEN_0181	190855		238				1.06489	Up regulated	Transcriptional regulator, TetR family		SVEN_0182	191011		82				1.53205	Up regulated	hypothetical protein
84	195433	5.90484	1.76497e-09	SVEN_0184	193961		1472				-1.05267	Down regulated	hypothetical protein		SVEN_0185	196162		-729				2.26411	Up regulated	hypothetical protein
85	197509	12.4935	4.05092e-36	SVEN_0186	197163		346				1.03554	Up regulated	secreted protein		SVEN_0187	197765		-256				22.887	Up regulated	Transcriptional regulator, TetR family
86	198450	5.87046	2.17299e-09	SVEN_0188	197871		579				-1.33264	Down regulated	putative monooxygenase		SVEN_0189	199184		-734				2.25118	Up regulated	putative glycosyl transferase
87	200189	38.0172	1.50225e-316	SVEN_0189	199184		1005				2.25118	Up regulated	putative glycosyl transferase		SVEN_0190	202876		-2687				-1.08052	Down regulated	Protein-export membrane protein SecD
88	201310	12.5928	1.15724e-36	SVEN_0189	199184		2126				2.25118	Up regulated	putative glycosyl transferase		SVEN_0190	202876		-1566				-1.08052	Down regulated	Protein-export membrane protein SecD
89	204860	4.02806	2.81196e-05	SVEN_0192	204438	204395	422	465	P	43nt upstream of gene SVEN_0192;	1.13127	Up regulated	hypothetical protein		SVEN_0193	205187		-327				1.08759	Up regulated	hypothetical protein
90	209094	6.43106	6.33605e-11	SVEN_0196	208333	208820	761	274	IP	within gene(s) SVEN_0196; 153nt upstream of gene SVEN_0197;	-3.5537	Down regulated	hypothetical protein		SVEN_0197	208973		121				1.32506	Up regulated	Asparagine synthetase
91	210497	6.68295	1.17088e-11	SVEN_0197	208973		1524				1.32506	Up regulated	Asparagine synthetase		SVEN_0198	210783		-286				-1.27787	Down regulated	4-aminobutyraldehyde dehydrogenase
92	212072	8.99751	1.15448e-19	SVEN_0198	210783		1289				-1.27787	Down regulated	4-aminobutyraldehyde dehydrogenase		SVEN_0199	212415		-343				1.36255	Up regulated	Triacylglycerol lipase precursor
93	212997	41.057	0	SVEN_0199	212415		582				1.36255	Up regulated	Triacylglycerol lipase precursor		SVEN_0200	213315		-318				3.40473	Up regulated	hypothetical protein
94	214539	4.90198	4.74384e-07	SVEN_0200	213315		1224				3.40473	Up regulated	hypothetical protein		SVEN_0201	216125		-1586				1.17734	Up regulated	hypothetical protein
95	215618	4.84284	6.39983e-07	SVEN_0200	213315		2303				3.40473	Up regulated	hypothetical protein		SVEN_0201	216125		-507				1.17734	Up regulated	hypothetical protein
96	216427	5.7395	4.7477e-09	SVEN_0200	213315		3112				3.40473	Up regulated	hypothetical protein		SVEN_0201	216125		302				1.17734	Up regulated	hypothetical protein
97	216934	4.26584	9.95769e-06	SVEN_0201	216125		809				1.17734	Up regulated	hypothetical protein		SVEN_0202	217227		-293				1.75523	Up regulated	NUDIX hydrolase, MutT
98	224346	18.3267	2.53187e-75	SVEN_0211	224094		252				-1.7191	Down regulated	Dienelactone hydrolase		SVEN_0212	224858		-512				2.00572	Up regulated	hypothetical protein
99	225446	5.22776	8.57886e-08	SVEN_0212	224858		588				2.00572	Up regulated	hypothetical protein		SVEN_0213	226636	226708	-1190	-1262	P	72nt upstream of gene SVEN_0213;	1.20518	Up regulated	putative oxidoreductase
100	227468	6.39249	8.16053e-11	SVEN_0213	226636	226708	832	760	P	72nt upstream of gene SVEN_0213;	1.20518	Up regulated	putative oxidoreductase		SVEN_0214	228105	228270	-637	-802	P	165nt upstream of gene SVEN_0214;	4.09902	Up regulated	hypothetical protein
101	228599	7.38289	7.74467e-14	SVEN_0214	228105	228270	494	329	P	165nt upstream of gene SVEN_0214;	4.09902	Up regulated	hypothetical protein		SVEN_0215	228368	228281	231	318	P	87nt upstream of gene SVEN_0215;	2.4383	Up regulated	NADH dehydrogenase
102	232119	4.70556	1.26585e-06	SVEN_0218	231420		699				1.67395	Up regulated	hypothetical protein		SVEN_0219	232481		-362				-1.27206	Down regulated	hypothetical protein
103	235785	12.2515	8.24707e-35	SVEN_0220	235012		773				-2.79854	Down regulated	Cholesterol oxidase		SVEN_0221	235871	235907	-86	-122	P	36nt upstream of gene SVEN_0221;	-1.0365	Down regulated	Spectinomycin 9-O-adenylyltransferase
104	237050	7.86787	1.80359e-15	SVEN_0221	235871	235907	1179	1143	P	36nt upstream of gene SVEN_0221;	-1.0365	Down regulated	Spectinomycin 9-O-adenylyltransferase		SVEN_0222	237378		-328				-1.60434	Down regulated	Aspartate ammonia-lyase
105	239544	9.75602	8.69227e-23	SVEN_0224	239039	239038	505	506	P	1nt upstream of gene SVEN_0224;	-1.2197	Down regulated	Transcriptional regulator, AsnC family		SVEN_0225	239715		-171				-1.49515	Down regulated	putative secreted ribonuclease
106	240889	14.9924	4.11661e-51	SVEN_0225	239715		1174				-1.49515	Down regulated	putative secreted ribonuclease		SVEN_0226	240908		-19						L-2,4-diaminobutyric acid acetyltransferase
107	245236	18.0081	8.41226e-73	SVEN_0229	243308		1928				-1.0251	Down regulated	Ectoine hydroxylase		SVEN_0230	245203		33				2.50131	Up regulated	RNA polymerase sigma factor SigB
108	246445	8.01382	5.55996e-16	SVEN_0232	245970	245915	475	530	P	55nt upstream of gene SVEN_0232;	1.82595	Up regulated	SAM-dependent methyltransferases		SVEN_0233	246813		-368				1.12559	Up regulated	N-formylglutamate deformylase
109	247109	10.0931	2.96251e-24	SVEN_0233	246813		296				1.12559	Up regulated	N-formylglutamate deformylase		SVEN_0234	247770	247714	-661	-605	P	56nt upstream of gene SVEN_0234;	1.73841	Up regulated	hypothetical protein
110	252526	6.31123	1.38417e-10	SVEN_0238	252094	252049	432	477	P	45nt upstream of gene SVEN_0238;	1.23749	Up regulated	Transcriptional regulator, MerR family		SVEN_0239	252474		52				1.48248	Up regulated	transporter, putative
111	253314	7.77122	3.88658e-15	SVEN_0239	252474		840				1.48248	Up regulated	transporter, putative		SVEN_0240	254761		-1447				1.22483	Up regulated	putative transcriptional regulator
112	254403	4.38789	5.7229e-06	SVEN_0239	252474		1929				1.48248	Up regulated	transporter, putative		SVEN_0240	254761		-358				1.22483	Up regulated	putative transcriptional regulator
113	257002	4.26085	1.01825e-05	SVEN_0241	255237		1765				2.92258	Up regulated	Isoquinoline 1-oxidoreductase alpha subunit		SVEN_0242	257651		-649				-1.63355	Down regulated	Isoquinoline 1-oxidoreductase beta subunit
114	258629	8.39865	2.25828e-17	SVEN_0244	258293		336				-1.55314	Down regulated	conserved OsmC protein		SVEN_0245	259466		-837				1.13393	Up regulated	demethylmenaquinone methyltransferase
115	261094	47.0497	0	SVEN_0246	259579	259553	1515	1541	P	26nt upstream of gene SVEN_0246;	4.18871	Up regulated	Amino acid permease-associated region		SVEN_0247	261083		11				3.79451	Up regulated	Universal stress protein
116	265877	5.61181	1.00113e-08	SVEN_0251	265542		335				-1.20291	Down regulated	Chromosome partition protein smc		SVEN_0252	267906		-2029				3.33925	Up regulated	possible flavodoxin
117	268718	8.06538	3.65037e-16	SVEN_0253	268108	268069	610	649	P	39nt upstream of gene SVEN_0253;	1.01442	Up regulated	hypothetical protein		SVEN_0254	268878	268917	-160	-199	P	39nt upstream of gene SVEN_0254;	5.30486	Up regulated	hypothetical protein
118	270542	7.7994	3.10999e-15	SVEN_0256	269802	269755	740	787	P	47nt upstream of gene SVEN_0256;	1.1597	Up regulated	Integral membrane protein		SVEN_0257	270375		167				1.08011	Up regulated	Cell division protein FtsH
119	273196	4.12945	1.81817e-05	SVEN_0259	272856		340				-1.00628	Down regulated	hypothetical protein		SVEN_0260	273948		-752				-2.6302	Down regulated	GCN5-related N-acetyltransferase
120	273923	3.95472	3.83115e-05	SVEN_0259	272856		1067				-1.00628	Down regulated	hypothetical protein		SVEN_0260	273948		-25				-2.6302	Down regulated	GCN5-related N-acetyltransferase
121	294100	27.3932	1.65419e-165	SVEN_0277	293877		223				1.17249	Up regulated	nonspecific lipid transfer protein		SVEN_0278	294836		-736				-2.13222	Down regulated	hypothetical protein
122	296119	5.73239	4.95112e-09	SVEN_0280	295860		259				4.47874	Up regulated	Long-chain-fatty-acid--CoA ligase		SVEN_0281	297933	297977	-1814	-1858	P	44nt upstream of gene SVEN_0281;	1.87598	Up regulated	PhnB protein; putative DNA binding 3-demethylubiquinone-9 3-methyltransferase domain protein
123	296765	18.1566	5.69094e-74	SVEN_0280	295860		905				4.47874	Up regulated	Long-chain-fatty-acid--CoA ligase		SVEN_0281	297933	297977	-1168	-1212	P	44nt upstream of gene SVEN_0281;	1.87598	Up regulated	PhnB protein; putative DNA binding 3-demethylubiquinone-9 3-methyltransferase domain protein
124	300274	4.12836	1.82682e-05	SVEN_0284	299423		851				1.3823	Up regulated	Transcriptional regulator, HxlR family		SVEN_0285	300686		-412				-1.47496	Down regulated	putative hydrolase
125	305841	4.9562	3.59432e-07	SVEN_0290	305116		725				1.46668	Up regulated	acetyltransferase		SVEN_0291	305708		133				3.20622	Up regulated	hypothetical protein
126	307242	13.1259	1.16969e-39	SVEN_0292	306960		282				1.47553	Up regulated	putative cytochrome P450 hydroxylase		SVEN_0293	307155	307098	87	144	P	57nt upstream of gene SVEN_0293;	-6.22937	Down regulated	Phenylacetate-coenzyme A ligase PaaF
127	308418	8.08027	3.23106e-16	SVEN_0293	307155	307098	1263	1320	P	57nt upstream of gene SVEN_0293;	-6.22937	Down regulated	Phenylacetate-coenzyme A ligase PaaF		SVEN_0294	309978	310124	-1560	-1706	P	146nt upstream of gene SVEN_0294;	-6.57128	Down regulated	Long-chain-fatty-acid--CoA ligase
128	310642	5.24738	7.714e-08	SVEN_0295	310135		507				-1.56945	Down regulated	peptidase S45, penicillin amidase		SVEN_0296	313674	313674	-3032	-3032	P	0nt upstream of gene SVEN_0296;	-1.15008	Down regulated	Calcium or proton antiporter
129	315041	4.11067	1.97253e-05	SVEN_0299	314719	314684	322	357	P	35nt upstream of gene SVEN_0299;	1.07869	Up regulated	Transcriptional regulator, TetR family		SVEN_0300	316131	316131	-1090	-1090	P	0nt upstream of gene SVEN_0300;	1.01082	Up regulated	putative acetyltransferase
130	318538	3.99699	3.20767e-05	SVEN_0302	317821		717				2.64722	Up regulated	integral membrane protein		SVEN_0303	320475		-1937				1.71652	Up regulated	hypothetical protein
131	320389	24.0004	1.37821e-127	SVEN_0302	317821		2568				2.64722	Up regulated	integral membrane protein		SVEN_0303	320475		-86				1.71652	Up regulated	hypothetical protein
132	328162	4.8905	5.02907e-07	SVEN_0307	325494		2668				-1.01254	Down regulated	Sialidase		SVEN_0308	328369	328378	-207	-216	P	9nt upstream of gene SVEN_0308;	-1.79772	Down regulated	Alpha or beta hydrolase fold-1
133	336734	9.65229	2.4036e-22	SVEN_0313	336098		636				-1.32755	Down regulated	putative serine or threonine protein kinase		SVEN_0314	336994	336140	-260	594	IP	within gene(s) SVEN_0314; 42nt upstream of gene SVEN_0313;	-1.21082	Down regulated	hypothetical protein
134	337289	4.51652	3.1432e-06	SVEN_0314	336994	336140	295	1149	IP	within gene(s) SVEN_0314; 42nt upstream of gene SVEN_0313;	-1.21082	Down regulated	hypothetical protein		SVEN_0315	337477	337511	-188	-222	P	34nt upstream of gene SVEN_0315;	-1.37472	Down regulated	regulatory protein, MerR
135	338347	21.8773	2.13909e-106	SVEN_0316	337575		772				-1.37302	Down regulated	3-hydroxyisobutyrate dehydrogenase		SVEN_0317	339656		-1309				3.96543	Up regulated	Butyryl-CoA dehydrogenase
136	339104	7.37169	8.42383e-14	SVEN_0316	337575		1529				-1.37302	Down regulated	3-hydroxyisobutyrate dehydrogenase		SVEN_0317	339656		-552				3.96543	Up regulated	Butyryl-CoA dehydrogenase
137	343820	4.77532	8.9711e-07	SVEN_0320	341104		2716				1.54247	Up regulated	hypothetical protein		SVEN_0321	344740		-920				1.32069	Up regulated	multi-domain regulatory protein
138	345058	4.17439	1.49391e-05	SVEN_0322	344889	344887	169	171	P	2nt upstream of gene SVEN_0322;	3.41472	Up regulated	hypothetical protein		SVEN_0323	347015		-1957				2.8094	Up regulated	DNA-dependent DNA polymerase beta chain
139	345642	12.2402	9.47249e-35	SVEN_0322	344889	344887	753	755	P	2nt upstream of gene SVEN_0322;	3.41472	Up regulated	hypothetical protein		SVEN_0323	347015		-1373				2.8094	Up regulated	DNA-dependent DNA polymerase beta chain
140	346255	4.52247	3.05605e-06	SVEN_0322	344889	344887	1366	1368	P	2nt upstream of gene SVEN_0322;	3.41472	Up regulated	hypothetical protein		SVEN_0323	347015		-760				2.8094	Up regulated	DNA-dependent DNA polymerase beta chain
141	347722	6.22721	2.37405e-10	SVEN_0323	347015		707				2.8094	Up regulated	DNA-dependent DNA polymerase beta chain		SVEN_0324	349567		-1845				2.40735	Up regulated	Succinate-semialdehyde dehydrogenase
142	351039	10.6141	1.28108e-26	SVEN_0326	350589		450				-1.15881	Down regulated	hypothetical protein		SVEN_0327	351554		-515				-1.0439	Down regulated	Ribulose-5-phosphate 4-epimerase and related epimerases and aldolases
143	352742	4.65549	1.61606e-06	SVEN_0327	351554		1188				-1.0439	Down regulated	Ribulose-5-phosphate 4-epimerase and related epimerases and aldolases		SVEN_0328	353044		-302				-1.73403	Down regulated	Transcriptional regulator, TetR family
144	355917	48.2624	0	SVEN_0329	353145	353144	2772	2773	P	1nt upstream of gene SVEN_0329;	2.80324	Up regulated	putative ABC transporter ATP-binding protein		SVEN_0330	355899		18				2.41793	Up regulated	hypothetical protein
145	358083	4.61825	1.93495e-06	SVEN_0331	356755		1328				2.06117	Up regulated	serine or threonine protein kinase		SVEN_0332	357867	357793	216	290	P	74nt upstream of gene SVEN_0332;	2.85149	Up regulated	hypothetical protein
146	362009	17.3518	9.55824e-68	SVEN_0336	361234	361200	775	809	P	34nt upstream of gene SVEN_0336;	1.59169	Up regulated	Transcriptional regulator, GntR family domain or Aspartate aminotransferase		SVEN_0337	362737		-728				1.86993	Up regulated	hypothetical protein
147	363593	4.84093	6.46165e-07	SVEN_0337	362737		856				1.86993	Up regulated	hypothetical protein		SVEN_0338	364503		-910				1.11545	Up regulated	Glutaryl-CoA dehydrogenase
148	364699	15.9994	6.45321e-58	SVEN_0338	364503		196				1.11545	Up regulated	Glutaryl-CoA dehydrogenase		SVEN_0339	364639		60				1.23676	Up regulated	CAIB or BAIF family protein
149	366276	5.05024	2.20625e-07	SVEN_0340	365911		365				1.45142	Up regulated	transcriptional regulator, GntR family		SVEN_0341	366673	366672	-397	-396	P	1nt upstream of gene SVEN_0341;	1.29469	Up regulated	hypothetical protein
150	369957	21.0629	8.7002e-99	SVEN_0343	368064		1893				2.44219	Up regulated	putative secreted protein		SVEN_0344	371511		-1554				3.14227	Up regulated	putative serine or threonine protein kinase
151	376901	5.5415	1.49945e-08	SVEN_0349	375619		1282				3.91276	Up regulated	hypothetical protein		SVEN_0350	377193		-292				2.11718	Up regulated	Diaminopimelate decarboxylase
152	379839	4.4756	3.80988e-06	SVEN_0353	378873	378872	966	967	P	1nt upstream of gene SVEN_0353;	1.21564	Up regulated	LysR-family transcriptional regulator		SVEN_0354	381140	381228	-1301	-1389	P	88nt upstream of gene SVEN_0354;	1.199	Up regulated	hypothetical protein
153	381680	6.54534	2.96799e-11	SVEN_0354	381140	381228	540	452	P	88nt upstream of gene SVEN_0354;	1.199	Up regulated	hypothetical protein		SVEN_0355	382312		-632				-1.35314	Down regulated	Ribosomal-protein-L7p-serine acetyltransferase
154	384486	11.1861	2.3841e-29	SVEN_0358	384141	384030	345	456	P	111nt upstream of gene SVEN_0358;	1.80357	Up regulated	hypothetical protein		SVEN_0359	386408	386315	-1922	-1829	P	93nt upstream of gene SVEN_0359;	5.07618	Up regulated	hypothetical protein
155	385379	9.27616	8.78467e-21	SVEN_0358	384141	384030	1238	1349	P	111nt upstream of gene SVEN_0358;	1.80357	Up regulated	hypothetical protein		SVEN_0359	386408	386315	-1029	-936	P	93nt upstream of gene SVEN_0359;	5.07618	Up regulated	hypothetical protein
156	389349	3.95562	3.81689e-05	SVEN_0360	387387		1962				-3.2483	Down regulated	secreted extracellular small neutral protease		SVEN_0361	391013		-1664				1.54856	Up regulated	hypothetical protein
157	392809	18.7584	8.25975e-79	SVEN_0363	391714		1095				1.21564	Up regulated	Ferredoxin-dependent glutamate synthase		SVEN_0364	394276	394323	-1467	-1514	P	47nt upstream of gene SVEN_0364;	1.53671	Up regulated	RNA polymerase sigma factor SigB
158	394311	5.11393	1.57764e-07	SVEN_0363	391714		2597				1.21564	Up regulated	Ferredoxin-dependent glutamate synthase		SVEN_0364	394276	394323	35	-12	P	47nt upstream of gene SVEN_0364;	1.53671	Up regulated	RNA polymerase sigma factor SigB
159	395212	11.9628	2.78376e-33	SVEN_0365	394493	394321	719	891	P	172nt upstream of gene SVEN_0365;	1.63419	Up regulated	hypothetical protein		SVEN_0366	395574	395617	-362	-405	P	43nt upstream of gene SVEN_0366;	1.34086	Up regulated	regulator
160	399131	16.8044	1.1325e-63	SVEN_0369	398806		325				1.43976	Up regulated	hypothetical protein		SVEN_0370	399233	398940	-102	191	IP	within gene(s) SVEN_0370; 134nt upstream of gene SVEN_0369;	1.18562	Up regulated	anti-sigma F factor antagonist (spoIIAA-2); anti sigma b factor antagonist RsbV
161	399946	5.72	5.32613e-09	SVEN_0370	399233	398940	713	1006	IP	within gene(s) SVEN_0370; 134nt upstream of gene SVEN_0369;	1.18562	Up regulated	anti-sigma F factor antagonist (spoIIAA-2); anti sigma b factor antagonist RsbV		SVEN_0371	401781		-1835				-1.43548	Down regulated	Serine phosphatase RsbU, regulator of sigma subunit
162	402087	9.50701	9.81087e-22	SVEN_0371	401781		306				-1.43548	Down regulated	Serine phosphatase RsbU, regulator of sigma subunit		SVEN_0372	405915	406030	-3828	-3943	P	115nt upstream of gene SVEN_0372;	-1.14595	Down regulated	putative two-component system sensory histidine kinase
163	403587	37.3947	2.38289e-306	SVEN_0371	401781		1806				-1.43548	Down regulated	Serine phosphatase RsbU, regulator of sigma subunit		SVEN_0372	405915	406030	-2328	-2443	P	115nt upstream of gene SVEN_0372;	-1.14595	Down regulated	putative two-component system sensory histidine kinase
164	405924	48.4161	0	SVEN_0371	401781		4143				-1.43548	Down regulated	Serine phosphatase RsbU, regulator of sigma subunit		SVEN_0372	405915	406030	9	-106	P	115nt upstream of gene SVEN_0372;	-1.14595	Down regulated	putative two-component system sensory histidine kinase
165	409116	4.20298	1.3171e-05	SVEN_0375	406894	406841	2222	2275	P	53nt upstream of gene SVEN_0375;	2.45852	Up regulated	Serine phosphatase RsbU, regulator of sigma subunit		SVEN_0376	408992		124				1.88396	Up regulated	Glutamine amidotransferases class-II
166	411088	36.3093	5.77015e-289	SVEN_0378	410412		676				1.28192	Up regulated	hypothetical protein		SVEN_0379	410968	410968	120	120	P	0nt upstream of gene SVEN_0379;	1.42354	Up regulated	hypothetical protein
167	412904	9.99178	8.27942e-24	SVEN_0382	412519		385				1.64669	Up regulated	gas vesicle synthesis protein		SVEN_0383	412965		-61				1.31319	Up regulated	putative gas vesicle synthesis protein
168	416505	27.8555	4.62112e-171	SVEN_0388	416223		282				1.43825	Up regulated	putative gas vesicle synthesis protein		SVEN_0389	416610		-105				2.75144	Up regulated	gas vesicle synthesis protein
169	419690	4.09818	2.08203e-05	SVEN_0392	418502		1188				1.57225	Up regulated	hypothetical protein		SVEN_0393	420115		-425				-1.14755	Down regulated	Hypothetical protein
170	421228	12.01	1.57406e-33	SVEN_0393	420115		1113				-1.14755	Down regulated	Hypothetical protein		SVEN_0394	421395		-167				-2.19493	Down regulated	Cyclopropane-fatty-acyl-phospholipid synthase
171	425384	9.51212	9.34089e-22	SVEN_0397	424879		505				1.23279	Up regulated	Amine oxidase		SVEN_0398	425710		-326				1.02876	Up regulated	Uncharacterized protein in phr 5region
172	429916	5.10322	1.66964e-07	SVEN_0402	429206	429057	710	859	P	149nt upstream of gene SVEN_0402;	1.22872	Up regulated	Phosphoenolpyruvate-dihydroxyacetone phosphotransferase , dihydroxyacetone binding subunit DhaK		SVEN_0403	430222		-306				-1.60115	Down regulated	Phosphoenolpyruvate-dihydroxyacetone phosphotransferase , ADP-binding subunit DhaL
173	433506	5.06179	2.07667e-07	SVEN_0407	432859		647				-1.12322	Down regulated	Transmembrane component CbiQ of energizing module of cobalt ECF transporter		SVEN_0408	433608		-102				-1.1812	Down regulated	ATPase component CbiO of energizing module of cobalt ECF transporter
174	437202	33.5351	7.42964e-247	SVEN_0410	436666		536				-5.08825	Down regulated	Transcriptional regulator, PadR family		SVEN_0411	437631	437694	-429	-492	P	63nt upstream of gene SVEN_0411;	1.35555	Up regulated	hypothetical protein
175	437785	10.408	1.13987e-25	SVEN_0410	436666		1119				-5.08825	Down regulated	Transcriptional regulator, PadR family		SVEN_0411	437631	437694	154	91	P	63nt upstream of gene SVEN_0411;	1.35555	Up regulated	hypothetical protein
176	441601	9.07738	5.56105e-20	SVEN_0414	440946	440898	655	703	P	48nt upstream of gene SVEN_0414;	-3.33159	Down regulated	GntR-family transcriptional regulator		SVEN_0415	443343		-1742				-1.08418	Down regulated	Amino acid or metabolite permease
177	448379	5.91982	1.6115e-09	SVEN_0419	447708		671				-1.65165	Down regulated	Sarcosine oxidase alpha subunit		SVEN_0420	448913		-534				1.0265	Up regulated	putative MutT protein
178	449918	11.667	9.39188e-32	SVEN_0421	449578	449551	340	367	P	27nt upstream of gene SVEN_0421;	-1.70358	Down regulated	hypothetical protein		SVEN_0422	451105		-1187				1.03394	Up regulated	putative cytochrome P450 hydroxylase
179	454211	5.4422	2.63132e-08	SVEN_0424	453503		708				2.24278	Up regulated	D-alanyl-D-alanine carboxypeptidase		SVEN_0425	454942		-731				5.62794	Up regulated	hypothetical protein
180	455601	6.80273	5.13277e-12	SVEN_0425	454942		659				5.62794	Up regulated	hypothetical protein		SVEN_0426	457830	457913	-2229	-2312	P	83nt upstream of gene SVEN_0426;	1.91159	Up regulated	Excinuclease ABC subunit A
181	459142	24.4123	6.32534e-132	SVEN_0428	458359	458358	783	784	P	1nt upstream of gene SVEN_0428;	1.30798	Up regulated	Nucleoside-diphosphate-sugar epimerases		SVEN_0429	460290		-1148				2.24767	Up regulated	Glutathione S-transferase domain protein
182	461911	5.21637	9.12313e-08	SVEN_0431	461357		554				1.04519	Up regulated	hypothetical protein		SVEN_0432	462831	462778	-920	-867	P	53nt upstream of gene SVEN_0432;	-1.05046	Down regulated	Universal stress protein family
183	470039	5.24196	7.94415e-08	SVEN_0436	469083	469122	956	917	P	39nt upstream of gene SVEN_0436;	1.8415	Up regulated	Isocitrate dehydrogenase		SVEN_0437	470197	470197	-158	-158	P	0nt upstream of gene SVEN_0437;	2.59751	Up regulated	phosphoesterase, PA-phosphatase
184	475862	4.4337	4.63143e-06	SVEN_0443	474672		1190				-2.25523	Down regulated	Glycosyltransferase		SVEN_0444	476126		-264				4.50235	Up regulated	hypothetical protein
185	478721	27.1874	4.572e-163	SVEN_0444	476126		2595				4.50235	Up regulated	hypothetical protein		SVEN_0445	478660		61				1.28476	Up regulated	hypothetical protein
186	482190	24.876	6.76513e-137	SVEN_0447	481409		781				2.25118	Up regulated	hypothetical protein		SVEN_0448	483054		-864				-7.46276	Down regulated	glycosyl transferase, group 1 family protein
187	483899	8.4278	1.76117e-17	SVEN_0448	483054		845				-7.46276	Down regulated	glycosyl transferase, group 1 family protein		SVEN_0449	484142		-243				4.78822	Up regulated	hypothetical protein
188	484652	31.7515	1.51578e-221	SVEN_0449	484142		510				4.78822	Up regulated	hypothetical protein		SVEN_0450	486228		-1576				4.99011	Up regulated	hypothetical protein
189	485645	4.0594	2.45992e-05	SVEN_0449	484142		1503				4.78822	Up regulated	hypothetical protein		SVEN_0450	486228		-583				4.99011	Up regulated	hypothetical protein
190	491862	6.0424	7.59175e-10	SVEN_0452	490881	490947	981	915	P	66nt upstream of gene SVEN_0452;	2.10465	Up regulated	diguanylate cyclase		SVEN_0453	492064		-202				-2.38764	Down regulated	lacI-family transcriptional regulatory protein
191	492725	34.035	3.38388e-254	SVEN_0454	492488		237				-3.5537	Down regulated	Antibiotic biosynthesis monooxygenase		SVEN_0455	493296	492728	-571	-3	IP	within gene(s) SVEN_0455; 240nt upstream of gene SVEN_0454;	-11.9937	Down regulated	Transcriptional regulator, IclR family
192	494744	4.01818	2.93252e-05	SVEN_0456	493462	493428	1282	1316	P	34nt upstream of gene SVEN_0456;	1.63823	Up regulated	Vancomycin B-type resistance protein VanW		SVEN_0457	495247		-503				1.21939	Up regulated	Beta-lactamase class C and other penicillin binding proteins
193	496775	6.88762	2.83668e-12	SVEN_0457	495247		1528				1.21939	Up regulated	Beta-lactamase class C and other penicillin binding proteins		SVEN_0458	499269	499319	-2494	-2544	P	50nt upstream of gene SVEN_0458;	-1.0287	Down regulated	hypothetical protein
194	498026	5.29563	5.93037e-08	SVEN_0457	495247		2779				1.21939	Up regulated	Beta-lactamase class C and other penicillin binding proteins		SVEN_0458	499269	499319	-1243	-1293	P	50nt upstream of gene SVEN_0458;	-1.0287	Down regulated	hypothetical protein
195	499716	3.96351	3.69271e-05	SVEN_0459	499469	499383	247	333	P	86nt upstream of gene SVEN_0459;	-1.9555	Down regulated	NADPH-dependent glyceraldehyde-3-phosphate dehydrogenase		SVEN_0460	500903		-1187				1.6321	Up regulated	hypothetical protein
196	505006	4.8967	4.873e-07	SVEN_0463	504095		911				1.50572	Up regulated	hypothetical protein		SVEN_0464	506128		-1122				-1.17272	Down regulated	hypothetical protein
197	507840	4.3046	8.36427e-06	SVEN_0465	507673		167				1.20216	Up regulated	hypothetical protein		SVEN_0466	508410		-570				-2.1576	Down regulated	ABC transporter, ATP binding protein
198	511208	13.4009	2.98732e-41	SVEN_0470	510972		236				1.72249	Up regulated	hypothetical protein		SVEN_0471	512462		-1254				2.79052	Up regulated	hypothetical protein
199	516328	18.0774	2.40127e-73	SVEN_0475	514640	514616	1688	1712	P	24nt upstream of gene SVEN_0475;	1.88451	Up regulated	RNA polymerase sigma factor SigB		SVEN_0476	516441		-113				-1.01753	Down regulated	putative regulator of Sig15
200	526100	5.14747	1.32008e-07	SVEN_0484	523452	523451	2648	2649	P	1nt upstream of gene SVEN_0484;	-1.89819	Down regulated	4-phosphopantetheinyl transferase		SVEN_0485	528113		-2013				1.47733	Up regulated	Malonyl CoA-acyl carrier protein transacylase
201	529027	35.3753	2.04431e-274	SVEN_0485	528113		914				1.47733	Up regulated	Malonyl CoA-acyl carrier protein transacylase		SVEN_0486	534825	534922	-5798	-5895	P	97nt upstream of gene SVEN_0486;	1.25065	Up regulated	Malonyl CoA-acyl carrier protein transacylase
202	535606	4.99723	2.90797e-07	SVEN_0487	535096		510				1.12559	Up regulated	FAD-binding protein		SVEN_0488	536410		-804				1.18812	Up regulated	Halogenase PrnC
203	537400	4.78014	8.75884e-07	SVEN_0488	536410		990				1.18812	Up regulated	Halogenase PrnC		SVEN_0489	538252		-852				2.62637	Up regulated	NADH-FMN oxidoreductase
204	538287	28.9778	6.27405e-185	SVEN_0488	536410		1877				1.18812	Up regulated	Halogenase PrnC		SVEN_0489	538252		35				2.62637	Up regulated	NADH-FMN oxidoreductase
205	539258	3.93789	4.11002e-05	SVEN_0490	538804		454				-2.66527	Down regulated	Isochorismatase of siderophore biosynthesis		SVEN_0491	539459		-201				1.09432	Up regulated	putative transmembrane efflux protein
206	541635	6.66692	1.30614e-11	SVEN_0492	541208		427				1.569	Up regulated	hypothetical protein		SVEN_0493	544187		-2552				4.87755	Up regulated	Chalcone synthase
207	544327	7.01772	1.12756e-12	SVEN_0493	544187		140				4.87755	Up regulated	Chalcone synthase		SVEN_0494	545351		-1024				18.0094	Up regulated	Enoyl-CoA hydratase or isomerase
208	546894	4.67462	1.47249e-06	SVEN_0495	546061		833				-1.10287	Down regulated	Enoyl-CoA hydratase or isomerase		SVEN_0496	547446		-552				3.13207	Up regulated	Benzoylformate decarboxylase
209	549569	20.547	4.0953e-94	SVEN_0497	549217		352				-1.25105	Down regulated	putative benzaldehyde dehydrogenase oxidoreductase protein		SVEN_0498	551374		-1805				1.13374	Up regulated	putative transposase
210	555324	9.48222	1.24459e-21	SVEN_0502	554002		1322				2.21203	Up regulated	hypothetical protein		SVEN_0503	556507		-1183				-2.25356	Down regulated	non-ribosomal peptide synthetase
211	568959	17.6549	4.66083e-70	SVEN_0511	567293		1666				-3.5537	Down regulated	thioesterase		SVEN_0512	571834		-2875				1.10024	Up regulated	iron aquisition yersiniabactin synthesis enzyme
212	570796	7.10089	6.1977e-13	SVEN_0511	567293		3503				-3.5537	Down regulated	thioesterase		SVEN_0512	571834		-1038				1.10024	Up regulated	iron aquisition yersiniabactin synthesis enzyme
213	571932	6.2657	1.85581e-10	SVEN_0511	567293		4639				-3.5537	Down regulated	thioesterase		SVEN_0512	571834		98				1.10024	Up regulated	iron aquisition yersiniabactin synthesis enzyme
214	572416	4.22589	1.19001e-05	SVEN_0512	571834		582				1.10024	Up regulated	iron aquisition yersiniabactin synthesis enzyme		SVEN_0513	573600		-1184				1.199	Up regulated	putative ABC transporter
215	573962	6.15586	3.73349e-10	SVEN_0513	573600		362				1.199	Up regulated	putative ABC transporter		SVEN_0514	575438	575521	-1476	-1559	P	83nt upstream of gene SVEN_0514;	13.0693	Up regulated	Transport ATP-binding protein CydC
216	576708	9.27541	8.84721e-21	SVEN_0515	575754		954				-3.49817	Down regulated	radical SAM domain protein		SVEN_0516	578590		-1882				-1.09034	Down regulated	putative reductoisomerase in siderophore biosynthesis
217	585318	47.6442	0	SVEN_0518	584623	584566	695	752	P	57nt upstream of gene SVEN_0518;	6.5034	Up regulated	hydrophobic protein		SVEN_0519	586311		-993				1.59144	Up regulated	Sulfate permease
218	586608	6.95821	1.72316e-12	SVEN_0519	586311		297				1.59144	Up regulated	Sulfate permease		SVEN_0520	588231		-1623				-1.33264	Down regulated	acyl-CoA dehydrogenase
219	592498	4.89535	4.90664e-07	SVEN_0524	592191		307				-4.24778	Down regulated	esterase		SVEN_0525	594756		-2258				-1.01633	Down regulated	L-Proline or Glycine betaine transporter ProP
220	594583	19.9763	4.42906e-89	SVEN_0524	592191		2392				-4.24778	Down regulated	esterase		SVEN_0525	594756		-173				-1.01633	Down regulated	L-Proline or Glycine betaine transporter ProP
221	596103	9.34294	4.68483e-21	SVEN_0525	594756		1347				-1.01633	Down regulated	L-Proline or Glycine betaine transporter ProP		SVEN_0526	596310	596343	-207	-240	P	33nt upstream of gene SVEN_0526;	2.32802	Up regulated	hypothetical protein
222	598674	8.75191	1.0489e-18	SVEN_0527	596422		2252				-1.69608	Down regulated	hypothetical protein		SVEN_0528	598884		-210				1.19381	Up regulated	hypothetical protein
223	607046	25.8556	1.05307e-147	SVEN_0531	604490		2556				9.09851	Up regulated	Subtilisin Bpn		SVEN_0532	607758		-712				3.75196	Up regulated	Adenylate cyclase or Guanylate cyclase
224	615971	18.6969	2.62316e-78	SVEN_0541	614871		1100				-1.33264	Down regulated	major facilitator superfamily protein		SVEN_0542	616392		-421				-1.62878	Down regulated	Prolyl endopeptidase
225	623864	3.90961	4.62227e-05	SVEN_0543	620480		3384				-1.39478	Down regulated	hypothetical protein		SVEN_0544	623736	623736	128	128	P	0nt upstream of gene SVEN_0544;	-2.04483	Down regulated	hypothetical protein
226	624860	4.15694	1.61268e-05	SVEN_0545	624055		805				-22.2106	Down regulated	hypothetical protein		SVEN_0546	627558		-2698				-3.59041	Down regulated	hypothetical protein
227	626032	19.0115	6.85233e-81	SVEN_0545	624055		1977				-22.2106	Down regulated	hypothetical protein		SVEN_0546	627558		-1526				-3.59041	Down regulated	hypothetical protein
228	631228	7.74747	4.68701e-15	SVEN_0549	630950	630903	278	325	P	47nt upstream of gene SVEN_0549;	2.66268	Up regulated	Glyoxalase family protein		SVEN_0550	632864		-1636				1.18268	Up regulated	Alanyl-tRNA synthetase
229	632091	5.58573	1.16359e-08	SVEN_0549	630950	630903	1141	1188	P	47nt upstream of gene SVEN_0549;	2.66268	Up regulated	Glyoxalase family protein		SVEN_0550	632864		-773				1.18268	Up regulated	Alanyl-tRNA synthetase
230	633758	5.38901	3.54226e-08	SVEN_0551	633454	633652	304	106	P	198nt upstream of gene SVEN_0551;	1.35835	Up regulated	Alanyl-tRNA synthetase		SVEN_0552	634140	633910	-382	-152	P	230nt upstream of gene SVEN_0552;	1.38718	Up regulated	Terpene synthase_
231	637429	18.9321	3.09955e-80	SVEN_0553	636786		643				1.12769	Up regulated	putative cytochrome P450		SVEN_0554	637406		23				1.28564	Up regulated	ATP-GTP binding protein
232	640172	42.7654	0	SVEN_0557	639651	639794	521	378	P	143nt upstream of gene SVEN_0557;	1.22366	Up regulated	putative sensor histidine kinase		SVEN_0558	641392		-1220				2.13085	Up regulated	putative integral membrane protein
233	641905	5.6741	6.97078e-09	SVEN_0559	641431	641430	474	475	P	1nt upstream of gene SVEN_0559;	-1.30749	Down regulated	regulatory protein, TetR		SVEN_0560	642198		-293				-1.06366	Down regulated	acyl-CoA dehydrogenase
234	643539	5.22752	8.58972e-08	SVEN_0560	642198		1341				-1.06366	Down regulated	acyl-CoA dehydrogenase		SVEN_0561	645570	645593	-2031	-2054	P	23nt upstream of gene SVEN_0561;	1.65528	Up regulated	Tyrosine protein kinase:Serine or threonine protein kinase:Sel1 repeat
235	644821	16.6069	3.10429e-62	SVEN_0560	642198		2623				-1.06366	Down regulated	acyl-CoA dehydrogenase		SVEN_0561	645570	645593	-749	-772	P	23nt upstream of gene SVEN_0561;	1.65528	Up regulated	Tyrosine protein kinase:Serine or threonine protein kinase:Sel1 repeat
236	645957	19.0473	3.45996e-81	SVEN_0561	645570	645593	387	364	P	23nt upstream of gene SVEN_0561;	1.65528	Up regulated	Tyrosine protein kinase:Serine or threonine protein kinase:Sel1 repeat		SVEN_0562	649881	649881	-3924	-3924	P	0nt upstream of gene SVEN_0562;	-2.29726	Down regulated	hypothetical protein
237	649929	9.85475	3.26907e-23	SVEN_0561	645570	645593	4359	4336	P	23nt upstream of gene SVEN_0561;	1.65528	Up regulated	Tyrosine protein kinase:Serine or threonine protein kinase:Sel1 repeat		SVEN_0562	649881	649881	48	48	P	0nt upstream of gene SVEN_0562;	-2.29726	Down regulated	hypothetical protein
238	651381	6.28759	1.61221e-10	SVEN_0564	650245		1136				-1.88235	Down regulated	hypothetical protein		SVEN_0565	652695		-1314				-1.57132	Down regulated	hypothetical protein
239	654639	5.0425	2.29744e-07	SVEN_0568	653900	653899	739	740	P	1nt upstream of gene SVEN_0568;	1.00946	Up regulated	hypothetical protein		SVEN_0569	654536		103				-1.20692	Down regulated	hypothetical protein
240	656841	5.00885	2.73781e-07	SVEN_0571	656530		311				-1.37302	Down regulated	ABC transport system integral membrane protein		SVEN_0572	657707		-866				1.53489	Up regulated	Chitinase
241	658946	5.53672	1.54096e-08	SVEN_0572	657707		1239				1.53489	Up regulated	Chitinase		SVEN_0573	659155		-209				2.88612	Up regulated	secreted protein
242	662373	22.8782	3.8333e-116	SVEN_0574	661472		901				2.98885	Up regulated	Alpha-N-acetylglucosaminidase		SVEN_0575	664147		-1774				1.24533	Up regulated	hypothetical protein
243	665850	4.48487	3.64797e-06	SVEN_0576	664915	664857	935	993	P	58nt upstream of gene SVEN_0576;	2.04837	Up regulated	Thioredoxin reductase		SVEN_0577	666588		-738				1.97216	Up regulated	sensor histidine kinase
244	667026	3.97584	3.50649e-05	SVEN_0577	666588		438				1.97216	Up regulated	sensor histidine kinase		SVEN_0578	668075		-1049				2.39264	Up regulated	hypothetical protein
245	667739	5.51287	1.76511e-08	SVEN_0577	666588		1151				1.97216	Up regulated	sensor histidine kinase		SVEN_0578	668075		-336				2.39264	Up regulated	hypothetical protein
246	668213	4.42255	4.87708e-06	SVEN_0577	666588		1625				1.97216	Up regulated	sensor histidine kinase		SVEN_0578	668075		138				2.39264	Up regulated	hypothetical protein
247	670958	10.0212	6.1487e-24	SVEN_0579	668784	668537	2174	2421	P	247nt upstream of gene SVEN_0579;	-1.26918	Down regulated	hypothetical protein		SVEN_0580	670928		30				-1.39114	Down regulated	Deoxyadenosine kinase or Deoxyguanosine kinase
248	675046	7.98943	6.77846e-16	SVEN_0582	674017		1029				1.49307	Up regulated	methyltransferase		SVEN_0583	674911		135				2.62637	Up regulated	Branched-chain amino acid transport ATP-binding protein LivG
249	678826	4.48136	3.70847e-06	SVEN_0584	677646		1180				-1.86569	Down regulated	branched amino acid transport system ATP-binding protein		SVEN_0585	678906	677896	-80	930	IP	within gene(s) SVEN_0585; 250nt upstream of gene SVEN_0584;	1.40351	Up regulated	hypothetical protein
250	679880	6.78945	5.628e-12	SVEN_0586	679583		297				-1.18457	Down regulated	acetyltransferase		SVEN_0587	680495		-615				-1.17586	Down regulated	hypothetical protein
251	681755	8.58118	4.69539e-18	SVEN_0587	680495		1260				-1.17586	Down regulated	hypothetical protein		SVEN_0588	681717	681815	38	-60	P	98nt upstream of gene SVEN_0588;	-1.84519	Down regulated	hypothetical protein
252	685047	15.1433	4.19717e-52	SVEN_0592	683223	683311	1824	1736	P	88nt upstream of gene SVEN_0592;	2.40126	Up regulated	hypothetical protein		SVEN_0593	685017		30				-1.0365	Down regulated	Uracil-DNA glycosylase, family 1
253	685787	4.9415	3.87624e-07	SVEN_0593	685017		770				-1.0365	Down regulated	Uracil-DNA glycosylase, family 1		SVEN_0594	685855	685886	-68	-99	P	31nt upstream of gene SVEN_0594;	2.3567	Up regulated	phage tail assembly protein
254	687186	4.40985	5.17206e-06	SVEN_0595	686864		322				1.67615	Up regulated	possible transmembrane protein		SVEN_0596	687050		136				2.72017	Up regulated	integral membrane protein
255	688073	6.3953	8.01172e-11	SVEN_0596	687050		1023				2.72017	Up regulated	integral membrane protein		SVEN_0597	688063		10				1.16888	Up regulated	hypothetical protein
256	688913	12.3587	2.18695e-35	SVEN_0597	688063		850				1.16888	Up regulated	hypothetical protein		SVEN_0598	690187		-1274				1.17919	Up regulated	hypothetical protein
257	690468	13.3802	3.94532e-41	SVEN_0597	688063		2405				1.16888	Up regulated	hypothetical protein		SVEN_0598	690187		281				1.17919	Up regulated	hypothetical protein
258	692244	7.13565	4.81637e-13	SVEN_0601	691642		602				-1.09995	Down regulated	hypothetical protein		SVEN_0602	694779		-2535				1.12559	Up regulated	hypothetical protein
259	693622	7.48764	3.50623e-14	SVEN_0601	691642		1980				-1.09995	Down regulated	hypothetical protein		SVEN_0602	694779		-1157				1.12559	Up regulated	hypothetical protein
260	695712	4.09647	2.09752e-05	SVEN_0604	695056		656				1.83377	Up regulated	Assimilatory nitrate reductase large subunit		SVEN_0605	697474	697473	-1762	-1761	P	1nt upstream of gene SVEN_0605;	2.20949	Up regulated	hypothetical protein
261	696956	18.6214	1.07777e-77	SVEN_0604	695056		1900				1.83377	Up regulated	Assimilatory nitrate reductase large subunit		SVEN_0605	697474	697473	-518	-517	P	1nt upstream of gene SVEN_0605;	2.20949	Up regulated	hypothetical protein
262	702555	12.3718	1.85793e-35	SVEN_0608	700695		1860				3.98646	Up regulated	ATP-dependent DNA ligase		SVEN_0609	702782		-227				3.21696	Up regulated	Serine phosphatase RsbU, regulator of sigma subunit
263	705020	10.6012	1.47078e-26	SVEN_0610	703501		1519				1.49501	Up regulated	hypothetical protein		SVEN_0611	707490	703527	-2470	1493	IP	within gene(s) SVEN_0611; 26nt upstream of gene SVEN_0610;	2.01892	Up regulated	hypothetical protein
264	711899	5.46321	2.33804e-08	SVEN_0613	710748		1151				-7.99582	Down regulated	hypothetical protein		SVEN_0614	711597		302				-2.56276	Down regulated	hypothetical protein
265	714150	16.6075	3.07733e-62	SVEN_0617	713748	713681	402	469	P	67nt upstream of gene SVEN_0617;	4.12716	Up regulated	Cytosine or purine or uracil or thiamine or allantoin permease family protein		SVEN_0618	715709		-1559						hypothetical protein
266	719386	5.7289	5.0541e-09	SVEN_0620	717463		1923				1.9802	Up regulated	hypothetical protein		SVEN_0621	720331		-945				1.92958	Up regulated	hypothetical protein
267	719901	8.13006	2.14542e-16	SVEN_0620	717463		2438				1.9802	Up regulated	hypothetical protein		SVEN_0621	720331		-430				1.92958	Up regulated	hypothetical protein
268	720359	4.65633	1.60945e-06	SVEN_0626	725412		-5053				-4.19425	Down regulated	Maltose or maltodextrin ABC transporter, permease protein MalF		SVEN_0627	726397		-6038				-4.28642	Down regulated	Maltose or maltodextrin ABC transporter, permease protein MalG
269	726372	13.8777	4.32341e-44	SVEN_0626	725412		960				-4.19425	Down regulated	Maltose or maltodextrin ABC transporter, permease protein MalF		SVEN_0627	726397		-25				-4.28642	Down regulated	Maltose or maltodextrin ABC transporter, permease protein MalG
270	727660	16.1813	3.41436e-59	SVEN_0628	727275		385				-7.28671	Down regulated	Beta-galactosidase		SVEN_0629	729779		-2119				-4.71548	Down regulated	transcriptional regulator
271	730389	4.0702	2.34866e-05	SVEN_0630	729970		419				-1.08277	Down regulated	secreted protein		SVEN_0631	732287		-1898				-1.7436	Down regulated	secreted protein
272	731533	50.0064	0	SVEN_0630	729970		1563				-1.08277	Down regulated	secreted protein		SVEN_0631	732287		-754				-1.7436	Down regulated	secreted protein
273	732645	4.39882	5.44205e-06	SVEN_0631	732287		358				-1.7436	Down regulated	secreted protein		SVEN_0632	734501		-1856				-1.81011	Down regulated	hypothetical protein
274	733628	6.86883	3.23663e-12	SVEN_0631	732287		1341				-1.7436	Down regulated	secreted protein		SVEN_0632	734501		-873				-1.81011	Down regulated	hypothetical protein
275	735541	5.89379	1.88721e-09	SVEN_0632	734501		1040				-1.81011	Down regulated	hypothetical protein		SVEN_0633	735697		-156				1.56644	Up regulated	Beta-glucosidase
276	736208	4.36578	6.33357e-06	SVEN_0633	735697		511				1.56644	Up regulated	Beta-glucosidase		SVEN_0634	737313		-1105				-1.49683	Down regulated	putative cytochrome P450 hydroxylase
277	738664	5.80589	3.20116e-09	SVEN_0634	737313		1351				-1.49683	Down regulated	putative cytochrome P450 hydroxylase		SVEN_0635	739034	739034	-370	-370	P	0nt upstream of gene SVEN_0635;	-1.25008	Down regulated	hypothetical protein
278	739480	7.41109	6.26305e-14	SVEN_0635	739034	739034	446	446	P	0nt upstream of gene SVEN_0635;	-1.25008	Down regulated	hypothetical protein		SVEN_0636	739710		-230				1.02053	Up regulated	hypothetical protein
279	742061	6.403	7.61784e-11	SVEN_0639	741241	741032	820	1029	PAi	209nt upstream of gene SVEN_0639; antisense to gene(s) SVEN_0638;	-1.37766	Down regulated	NAD(P) transhydrogenase alpha subunit		SVEN_0640	742769		-708				-1.17837	Down regulated	NAD(P) transhydrogenase subunit beta
280	742746	5.55841	1.36123e-08	SVEN_0639	741241	741032	1505	1714	PAi	209nt upstream of gene SVEN_0639; antisense to gene(s) SVEN_0638;	-1.37766	Down regulated	NAD(P) transhydrogenase alpha subunit		SVEN_0640	742769		-23				-1.17837	Down regulated	NAD(P) transhydrogenase subunit beta
281	744236	20.8482	7.90714e-97	SVEN_0640	742769		1467				-1.17837	Down regulated	NAD(P) transhydrogenase subunit beta		SVEN_0641	744241	744240	-5	-4	P	1nt upstream of gene SVEN_0641;	4.3133	Up regulated	Aromatic-L-amino-acid decarboxylase
282	745720	36.5297	1.87591e-292	SVEN_0641	744241	744240	1479	1480	P	1nt upstream of gene SVEN_0641;	4.3133	Up regulated	Aromatic-L-amino-acid decarboxylase		SVEN_0642	745907	752900	-187	-7180	IP	within gene(s) SVEN_0642; 194nt upstream of gene SVEN_0643;	1.31776	Up regulated	hypothetical protein
283	747374	5.0964	1.73085e-07	SVEN_0642	745907	752900	1467	-5526	IP	within gene(s) SVEN_0642; 194nt upstream of gene SVEN_0643;	1.31776	Up regulated	hypothetical protein		SVEN_0643	753094		-5720				-2.9253	Down regulated	hypothetical protein
284	748263	36.4335	6.27398e-291	SVEN_0642	745907	752900	2356	-4637	IP	within gene(s) SVEN_0642; 194nt upstream of gene SVEN_0643;	1.31776	Up regulated	hypothetical protein		SVEN_0643	753094		-4831				-2.9253	Down regulated	hypothetical protein
285	748898	20.4914	1.28352e-93	SVEN_0642	745907	752900	2991	-4002	IP	within gene(s) SVEN_0642; 194nt upstream of gene SVEN_0643;	1.31776	Up regulated	hypothetical protein		SVEN_0643	753094		-4196				-2.9253	Down regulated	hypothetical protein
286	749479	8.67808	2.01252e-18	SVEN_0642	745907	752900	3572	-3421	IP	within gene(s) SVEN_0642; 194nt upstream of gene SVEN_0643;	1.31776	Up regulated	hypothetical protein		SVEN_0643	753094		-3615				-2.9253	Down regulated	hypothetical protein
287	751040	5.68355	6.59627e-09	SVEN_0642	745907	752900	5133	-1860	IP	within gene(s) SVEN_0642; 194nt upstream of gene SVEN_0643;	1.31776	Up regulated	hypothetical protein		SVEN_0643	753094		-2054				-2.9253	Down regulated	hypothetical protein
288	759692	15.4684	2.83351e-54	SVEN_0645	758358		1334				2.43877	Up regulated	Ribonuclease BN		SVEN_0646	760419		-727				1.61513	Up regulated	NAD-dependent protein deacetylase of SIR2 family
289	764639	4.58841	2.23317e-06	SVEN_0651	763749	763601	890	1038	P	148nt upstream of gene SVEN_0651;	1.3823	Up regulated	N-acyl-L-amino acid amidohydrolase		SVEN_0652	766524		-1885				3.02364	Up regulated	Arginine decarboxylase ; Ornithine decarboxylase ; Lysine decarboxylase
290	769747	3.99242	3.27016e-05	SVEN_0653	768681		1066				1.2326	Up regulated	peptidase S9, prolyl oligopeptidase		SVEN_0654	770438	770546	-691	-799	P	108nt upstream of gene SVEN_0654;	1.18556	Up regulated	Asparagine synthetase
291	770551	25.8884	4.501e-148	SVEN_0653	768681		1870				1.2326	Up regulated	peptidase S9, prolyl oligopeptidase		SVEN_0654	770438	770546	113	5	P	108nt upstream of gene SVEN_0654;	1.18556	Up regulated	Asparagine synthetase
292	773628	31.8041	2.83643e-222	SVEN_0655	771952	772030	1676	1598	P	78nt upstream of gene SVEN_0655;	2.0027	Up regulated	hypothetical protein		SVEN_0656	773589		39				1.7083	Up regulated	hypothetical protein
293	775127	32.008	4.21276e-225	SVEN_0657	774219		908				-4.44212	Down regulated	hypothetical protein		SVEN_0658	776162	776848	-1035	-1721	IP	within gene(s) SVEN_0658; 206nt upstream of gene SVEN_0659;	2.23302	Up regulated	oxidoreductase, short-chain dehydrogenase or reductase family
294	776257	7.62985	1.17515e-14	SVEN_0657	774219		2038				-4.44212	Down regulated	hypothetical protein		SVEN_0658	776162	776848	95	-591	IP	within gene(s) SVEN_0658; 206nt upstream of gene SVEN_0659;	2.23302	Up regulated	oxidoreductase, short-chain dehydrogenase or reductase family
295	776945	33.3021	1.79982e-243	SVEN_0658	776162	776848	783	97	IP	within gene(s) SVEN_0658; 206nt upstream of gene SVEN_0659;	2.23302	Up regulated	oxidoreductase, short-chain dehydrogenase or reductase family		SVEN_0659	777054		-109				1.07727	Up regulated	ribitol dehydrogenase
296	777669	4.39093	5.64339e-06	SVEN_0659	777054		615				1.07727	Up regulated	ribitol dehydrogenase		SVEN_0660	778187		-518				1.96978	Up regulated	hypothetical protein
297	779163	9.19231	1.92254e-20	SVEN_0660	778187		976				1.96978	Up regulated	hypothetical protein		SVEN_0661	779081		82				-1.01765	Down regulated	hypothetical protein
298	780068	4.71303	1.22028e-06	SVEN_0663	779703	779660	365	408	P	43nt upstream of gene SVEN_0663;	1.61675	Up regulated	IS1647 transposase		SVEN_0664	780122	780057	-54	11	P	65nt upstream of gene SVEN_0664;	2.74182	Up regulated	putative transposase
299	785348	8.62816	3.11742e-18	SVEN_0670	784302		1046				-1.12762	Down regulated	hypothetical protein		SVEN_0671	785588		-240				1.36588	Up regulated	hypothetical protein
300	789902	35.6421	1.56308e-278	SVEN_0674	789517		385				-1.77234	Down regulated	Regulator of polyketide synthase expression		SVEN_0675	790368		-466				-6.75837	Down regulated	D-beta-hydroxybutyrate dehydrogenase
301	792538	33.2879	2.88853e-243	SVEN_0676	790906		1632				1.61114	Up regulated	putative MutT or NUDIX-family protein		SVEN_0677	792657		-119				-1.49157	Down regulated	putative polyprenol-phosphate-mannosyl transferase
302	796280	6.61931	1.80446e-11	SVEN_0680	794437	794434	1843	1846	P	3nt upstream of gene SVEN_0680;	1.32477	Up regulated	Glycosyl transferase, family 2		SVEN_0681	796133	796132	147	148	P	1nt upstream of gene SVEN_0681;	1.05293	Up regulated	hypothetical protein
303	798092	13.7665	2.0264e-43	SVEN_0683	797652	797621	440	471	P	31nt upstream of gene SVEN_0683;	-1.86085	Down regulated	hypothetical protein		SVEN_0684	798453	798409	-361	-317	P	44nt upstream of gene SVEN_0684;	-1.13675	Down regulated	putative sporulation protein K
304	799153	5.20961	9.46168e-08	SVEN_0684	798453	798409	700	744	P	44nt upstream of gene SVEN_0684;	-1.13675	Down regulated	putative sporulation protein K		SVEN_0685	803056		-3903				1.01252	Up regulated	putative integral membrane protein
305	803395	6.84819	3.73957e-12	SVEN_0685	803056		339				1.01252	Up regulated	putative integral membrane protein		SVEN_0686	803317	803355	78	40	P	38nt upstream of gene SVEN_0686;	-1.19478	Down regulated	putative integral membrane protein
306	805770	10.8615	8.79165e-28	SVEN_0689	804929	804890	841	880	P	39nt upstream of gene SVEN_0689;	-1.55209	Down regulated	hypothetical protein		SVEN_0690	806534	806571	-764	-801	P	37nt upstream of gene SVEN_0690;	-1.14445	Down regulated	putative lyase
307	806863	3.99635	3.21628e-05	SVEN_0690	806534	806571	329	292	P	37nt upstream of gene SVEN_0690;	-1.14445	Down regulated	putative lyase		SVEN_0691	806711	806682	152	181	P	29nt upstream of gene SVEN_0691;	1.43318	Up regulated	hypothetical protein
308	808297	4.4795	3.74086e-06	SVEN_0692	807225	807111	1072	1186	P	114nt upstream of gene SVEN_0692;	1.17061	Up regulated	regulatory protein		SVEN_0693	810458		-2161				2.38503	Up regulated	hypothetical protein
309	814128	9.92822	1.56909e-23	SVEN_0699	813854		274				1.9233	Up regulated	hypothetical protein		SVEN_0700	815714	815714	-1586	-1586	P	0nt upstream of gene SVEN_0700;	-1.06521	Down regulated	putative ROK-family transcriptional regulator
310	815607	6.03005	8.19555e-10	SVEN_0699	813854		1753				1.9233	Up regulated	hypothetical protein		SVEN_0700	815714	815714	-107	-107	P	0nt upstream of gene SVEN_0700;	-1.06521	Down regulated	putative ROK-family transcriptional regulator
311	822567	9.71565	1.29303e-22	SVEN_0707	822014		553				2.00389	Up regulated	hypothetical protein		SVEN_0708	824264	824394	-1697	-1827	P	130nt upstream of gene SVEN_0708;	-1.98597	Down regulated	Geranylgeranyl reductase
312	830287	5.33112	4.88049e-08	SVEN_0715	829029		1258				-1.26918	Down regulated	hypothetical protein		SVEN_0716	830292		-5				1.45201	Up regulated	putative ATP or GTP-binding protein
313	832383	10.1774	1.25127e-24	SVEN_0719	831811		572				-1.25425	Down regulated	LacI-family transcriptional regulator		SVEN_0720	834289		-1906				-1.8485	Down regulated	hypothetical protein
314	833930	8.5929	4.24001e-18	SVEN_0719	831811		2119				-1.25425	Down regulated	LacI-family transcriptional regulator		SVEN_0720	834289		-359				-1.8485	Down regulated	hypothetical protein
315	835032	9.67288	1.96583e-22	SVEN_0720	834289		743				-1.8485	Down regulated	hypothetical protein		SVEN_0721	835423		-391				-2.03035	Down regulated	Electron transfer flavoprotein, alpha subunit
316	846621	24.207	9.37731e-130	SVEN_0735	846201	846176	420	445	P	25nt upstream of gene SVEN_0735;	-1.12289	Down regulated	Transcriptional regulator, TetR family		SVEN_0736	848386	848430	-1765	-1809	P	44nt upstream of gene SVEN_0736;	1.84747	Up regulated	putative secreted protein
317	848069	4.27099	9.73052e-06	SVEN_0735	846201	846176	1868	1893	P	25nt upstream of gene SVEN_0735;	-1.12289	Down regulated	Transcriptional regulator, TetR family		SVEN_0736	848386	848430	-317	-361	P	44nt upstream of gene SVEN_0736;	1.84747	Up regulated	putative secreted protein
318	849561	5.21926	8.98174e-08	SVEN_0737	848563	848451	998	1110	P	112nt upstream of gene SVEN_0737;	1.20671	Up regulated	lipoprotein		SVEN_0738	849598		-37				1.07299	Up regulated	Transcriptional regulator, ArsR family
319	850828	37.5099	3.18047e-308	SVEN_0739	849722		1106				1.17167	Up regulated	2,4-dienoyl-CoA reductase		SVEN_0740	850905	850871	-77	-43	P	34nt upstream of gene SVEN_0740;	1.61052	Up regulated	hypothetical protein
320	852298	8.60318	3.87692e-18	SVEN_0740	850905	850871	1393	1427	P	34nt upstream of gene SVEN_0740;	1.61052	Up regulated	hypothetical protein		SVEN_0741	852798		-500				1.5258	Up regulated	Uracil-DNA glycosylase, family 1
321	855967	6.87203	3.16463e-12	SVEN_0743	854264	854089	1703	1878	P	175nt upstream of gene SVEN_0743;	-1.3283	Down regulated	putative secreted protein		SVEN_0744	856159		-192				1.30091	Up regulated	putative secreted protein
322	856535	4.5071	3.28601e-06	SVEN_0744	856159		376				1.30091	Up regulated	putative secreted protein		SVEN_0745	857983	858128	-1448	-1593	P	145nt upstream of gene SVEN_0745;	1.87598	Up regulated	putative integral membrane protein
323	858128	16.135	7.24294e-59	SVEN_0744	856159		1969				1.30091	Up regulated	putative secreted protein		SVEN_0745	857983	858128	145	0	P	145nt upstream of gene SVEN_0745;	1.87598	Up regulated	putative integral membrane protein
324	861628	7.64484	1.04602e-14	SVEN_0748	860650		978				1.31011	Up regulated	hypothetical protein		SVEN_0749	862104		-476				-1.14226	Down regulated	hypothetical protein
325	864327	4.02656	2.8299e-05	SVEN_0751	862881	862880	1446	1447	P	1nt upstream of gene SVEN_0751;	2.41431	Up regulated	Molybdate-binding domain of ModE		SVEN_0752	864797		-470				1.71649	Up regulated	Serine phosphatase RsbU, regulator of sigma subunit
326	868932	8.36803	2.92951e-17	SVEN_0755	867481		1451				-1.43015	Down regulated	putative serine or threonine protein kinase		SVEN_0756	872462	872527	-3530	-3595	P	65nt upstream of gene SVEN_0756;	1.06149	Up regulated	hypothetical protein
327	872572	10.785	2.02569e-27	SVEN_0755	867481		5091				-1.43015	Down regulated	putative serine or threonine protein kinase		SVEN_0756	872462	872527	110	45	P	65nt upstream of gene SVEN_0756;	1.06149	Up regulated	hypothetical protein
328	876324	4.71107	1.23212e-06	SVEN_0760	875972		352				-1.14226	Down regulated	Tryptophan 2-monooxygenase		SVEN_0761	877489		-1165				1.39268	Up regulated	hypothetical protein
329	881506	7.57509	1.79442e-14	SVEN_0762	880698		808				-2.94583	Down regulated	2-polyprenyl-6-methoxyphenol hydroxylase and related FAD-dependent oxidoreductases		SVEN_0763	882332		-826				1.33766	Up regulated	putative cytochrome P450 hydroxylase
330	883313	6.89641	2.6666e-12	SVEN_0763	882332		981				1.33766	Up regulated	putative cytochrome P450 hydroxylase		SVEN_0764	883973	884017	-660	-704	P	44nt upstream of gene SVEN_0764;	-1.14226	Down regulated	transcriptional regulator, ArsR family
331	883970	3.93595	4.14337e-05	SVEN_0763	882332		1638				1.33766	Up regulated	putative cytochrome P450 hydroxylase		SVEN_0764	883973	884017	-3	-47	P	44nt upstream of gene SVEN_0764;	-1.14226	Down regulated	transcriptional regulator, ArsR family
332	884759	15.5302	1.08331e-54	SVEN_0764	883973	884017	786	742	P	44nt upstream of gene SVEN_0764;	-1.14226	Down regulated	transcriptional regulator, ArsR family		SVEN_0765	884543	884575	216	184	P	32nt upstream of gene SVEN_0765;	1.33105	Up regulated	hypothetical protein
333	887831	12.2018	1.52036e-34	SVEN_0769	887140		691				2.68891	Up regulated	hypothetical protein		SVEN_0770	888513		-682				1.38534	Up regulated	hypothetical protein
334	888703	22.5227	1.24449e-112	SVEN_0769	887140		1563				2.68891	Up regulated	hypothetical protein		SVEN_0770	888513		190				1.38534	Up regulated	hypothetical protein
335	890969	36.1802	6.24369e-287	SVEN_0771	889626		1343				-1.73243	Down regulated	Sialidase		SVEN_0772	891377		-408				-1.96389	Down regulated	Xaa-Pro aminopeptidase
336	892640	12.6111	9.17078e-37	SVEN_0773	891526		1114				1.19854	Up regulated	transcriptional regulator		SVEN_0774	894559		-1919				1.76513	Up regulated	Prolyl endopeptidase
337	893407	51.8564	0	SVEN_0773	891526		1881				1.19854	Up regulated	transcriptional regulator		SVEN_0774	894559		-1152				1.76513	Up regulated	Prolyl endopeptidase
338	901188	7.08429	6.98787e-13	SVEN_0780	900509		679						Alkanesulfonates ABC transporter ATP-binding protein or Sulfonate ABC transporter, ATP-binding subunit SsuB		SVEN_0781	901253		-65				2.27463	Up regulated	Alkanesulfonates-binding protein
339	902720	36.1942	3.75406e-287	SVEN_0782	902284		436				4.37729	Up regulated	Alkanesulfonate monooxygenase		SVEN_0783	903593		-873				1.48013	Up regulated	putative oxidoreductase
340	904688	5.0605	2.09081e-07	SVEN_0783	903593		1095				1.48013	Up regulated	putative oxidoreductase		SVEN_0784	905533		-845				1.16663	Up regulated	protein YceG
341	907510	10.0723	3.66219e-24	SVEN_0784	905533		1977				1.16663	Up regulated	protein YceG		SVEN_0785	907699	907726	-189	-216	P	27nt upstream of gene SVEN_0785;	-2.56391	Down regulated	putative ABC transporter ATP-binding protein
342	908231	21.4449	2.55044e-102	SVEN_0786	907790	908199	441	32	IP	within gene(s) SVEN_0786; 120nt upstream of gene SVEN_0787;	-2.59225	Down regulated	Transcriptional regulator, MarR family		SVEN_0787	908319		-88				1.1145	Up regulated	Predicted D-lactate dehydrogenase
343	909739	8.32115	4.35557e-17	SVEN_0787	908319		1420				1.1145	Up regulated	Predicted D-lactate dehydrogenase		SVEN_0788	911476	911368	-1737	-1629	P	108nt upstream of gene SVEN_0788;	2.19905	Up regulated	Oxidoreductase, Gfo or Idh or MocA family
344	911072	4.63399	1.79345e-06	SVEN_0787	908319		2753				1.1145	Up regulated	Predicted D-lactate dehydrogenase		SVEN_0788	911476	911368	-404	-296	P	108nt upstream of gene SVEN_0788;	2.19905	Up regulated	Oxidoreductase, Gfo or Idh or MocA family
345	913291	12.3928	1.42929e-35	SVEN_0788	911476	911368	1815	1923	P	108nt upstream of gene SVEN_0788;	2.19905	Up regulated	Oxidoreductase, Gfo or Idh or MocA family		SVEN_0789	914536		-1245				2.85402	Up regulated	hypothetical protein
346	919766	10.8471	1.02917e-27	SVEN_0793	919304	921866	462	-2100	IP	within gene(s) SVEN_0793; 98nt upstream of gene SVEN_0794;	1.02704	Up regulated	putative ATP-dependent helicase		SVEN_0794	921964		-2198				-1.03441	Down regulated	acyl-CoA thioesterase II
347	921285	18.8516	1.42641e-79	SVEN_0793	919304	921866	1981	-581	IP	within gene(s) SVEN_0793; 98nt upstream of gene SVEN_0794;	1.02704	Up regulated	putative ATP-dependent helicase		SVEN_0794	921964		-679				-1.03441	Down regulated	acyl-CoA thioesterase II
348	922413	4.58317	2.28994e-06	SVEN_0794	921964		449				-1.03441	Down regulated	acyl-CoA thioesterase II		SVEN_0795	923949		-1536				1.25145	Up regulated	hypothetical protein
349	923816	5.76097	4.18171e-09	SVEN_0794	921964		1852				-1.03441	Down regulated	acyl-CoA thioesterase II		SVEN_0795	923949		-133				1.25145	Up regulated	hypothetical protein
350	924329	5.40611	3.22048e-08	SVEN_0795	923949		380				1.25145	Up regulated	hypothetical protein		SVEN_0796	924291		38				1.09432	Up regulated	hypothetical protein
351	932413	10.8337	1.19114e-27	SVEN_0805	931930		483				-1.43015	Down regulated	putative secreted protein		SVEN_0806	932973		-560				-3.80753	Down regulated	virulence factor mce family protein
352	937518	18.9635	1.70944e-80	SVEN_0810	936853		665				-4.53096	Down regulated	putative ABC-transporter integral membrane protein		SVEN_0811	937866		-348				1.58737	Up regulated	putative ABC-transporter ATP-binding protein
353	943250	14.8023	7.07885e-50	SVEN_0815	942157	942023	1093	1227	P	134nt upstream of gene SVEN_0815;	-1.26069	Down regulated	hypothetical protein		SVEN_0816	944787		-1537				-1.08974	Down regulated	cytochrome P450
354	946631	4.00696	3.07526e-05	SVEN_0817	944933	944932	1698	1699	P	1nt upstream of gene SVEN_0817;	-1.62234	Down regulated	hypothetical protein		SVEN_0818	946662	946692	-31	-61	P	30nt upstream of gene SVEN_0818;	1.40827	Up regulated	putative acyl-CoA dehydrogenase
355	950061	5.03457	2.39463e-07	SVEN_0822	949454		607				-1.09857	Down regulated	putative amidotransferase		SVEN_0823	950364	950306	-303	-245	P	58nt upstream of gene SVEN_0823;	2.67463	Up regulated	6-phosphofructokinase
356	953497	7.46999	4.01e-14	SVEN_0825	952642	952602	855	895	P	40nt upstream of gene SVEN_0825;	-1.11457	Down regulated	hypothetical protein		SVEN_0826	953858	953869	-361	-372	PAi	11nt upstream of gene SVEN_0826; antisense to gene(s) SVEN_0827;	1.43598	Up regulated	putative secreted protein
357	956184	6.6508	1.4575e-11	SVEN_0828	954614		1570				1.23978	Up regulated	putative reductase		SVEN_0829	957395		-1211				-1.89048	Down regulated	putative secreted tripeptidylaminopeptidase
358	956678	7.34419	1.03507e-13	SVEN_0828	954614		2064				1.23978	Up regulated	putative reductase		SVEN_0829	957395		-717				-1.89048	Down regulated	putative secreted tripeptidylaminopeptidase
359	958794	5.60461	1.04363e-08	SVEN_0830	958279		515				-1.01534	Down regulated	Urease accessory protein UreD		SVEN_0831	958953		-159				1.67851	Up regulated	Urease accessory protein UreG
360	959298	9.99934	7.67044e-24	SVEN_0831	958953		345				1.67851	Up regulated	Urease accessory protein UreG		SVEN_0832	959687		-389				1.87598	Up regulated	Urease accessory protein UreF
361	962248	6.41666	6.96497e-11	SVEN_0835	962061		187				2.70141	Up regulated	Urease gamma subunit		SVEN_0836	962844		-596				-1.10087	Down regulated	Transcriptional regulator, TetR family
362	964585	19.0019	8.22324e-81	SVEN_0837	962949		1636				-1.01534	Down regulated	hypothetical protein		SVEN_0838	964462	964462	123	123	P	0nt upstream of gene SVEN_0838;	-1.56781	Down regulated	hypothetical protein
363	965364	6.99231	1.35196e-12	SVEN_0840	965152		212				5.10267	Up regulated	hypothetical protein		SVEN_0841	965982	965739	-618	-375	P	243nt upstream of gene SVEN_0841;	-1.24557	Down regulated	putative NLP or P60 family protein
364	970346	5.4237	2.91891e-08	SVEN_0845	969695		651				-1.80048	Down regulated	Adenosylmethionine-8-amino-7-oxononanoateaminotransferase		SVEN_0846	971056		-710				2.66211	Up regulated	Dethiobiotin synthetase
365	974955	4.9626	3.47775e-07	SVEN_0850	973584	973436	1371	1519	P	148nt upstream of gene SVEN_0850;	-1.46343	Down regulated	putative integral membrane protein		SVEN_0851	974924		31				-1.48533	Down regulated	putative integral membrane protein
366	978570	4.95665	3.58593e-07	SVEN_0853	976935	976925	1635	1645	P	10nt upstream of gene SVEN_0853;	-1.23655	Down regulated	Adenylosuccinate lyase		SVEN_0854	978431		139				1.56623	Up regulated	G:T or U mismatch-specific uracil or thymine DNA-glycosylase
367	986002	5.05293	2.17546e-07	SVEN_0862	985660		342				-1.33264	Down regulated	hypothetical protein		SVEN_0863	986888		-886				1.73841	Up regulated	Transcriptional regulator, GntR family domain or Aspartate aminotransferase
368	987023	11.8294	1.3747e-32	SVEN_0862	985660		1363				-1.33264	Down regulated	hypothetical protein		SVEN_0863	986888		135				1.73841	Up regulated	Transcriptional regulator, GntR family domain or Aspartate aminotransferase
369	987546	15.9842	8.2302e-58	SVEN_0863	986888		658				1.73841	Up regulated	Transcriptional regulator, GntR family domain or Aspartate aminotransferase		SVEN_0864	988645		-1099				-2.13777	Down regulated	putative secreted alkaline phosphatase
370	989167	12.6	1.05603e-36	SVEN_0864	988645		522				-2.13777	Down regulated	putative secreted alkaline phosphatase		SVEN_0865	990277		-1110				1.4832	Up regulated	hypothetical protein
371	999220	11.7309	4.42515e-32	SVEN_0870	997862		1358				-1.32906	Down regulated	hypothetical protein		SVEN_0871	999607		-387				-1.03035	Down regulated	Leucine-responsive regulatory protein, regulator for leucine (or lrp) regulon and high-affinity branched-chain amino acid transport system
372	1005130	27.4219	7.50911e-166	SVEN_0873	1004324	1004381	806	749	P	57nt upstream of gene SVEN_0873;	-1.34317	Down regulated	Exonuclease SbcD		SVEN_0874	1005182	1005182	-52	-52	P	0nt upstream of gene SVEN_0874;	-1.42881	Down regulated	protein co-occurring with transport systems
373	1010847	3.96426	3.68123e-05	SVEN_0878	1009966		881				1.76156	Up regulated	Succinyl-CoA synthetase, alpha subunit-related enzymes		SVEN_0879	1011051		-204				-1.07661	Down regulated	hypothetical protein
374	1012840	11.3109	5.79246e-30	SVEN_0881	1011815		1025				1.82704	Up regulated	putative integral membrane protein		SVEN_0882	1013456		-616				-2.66527	Down regulated	putative sugar acetyltransferase
375	1013440	6.4545	5.42867e-11	SVEN_0881	1011815		1625				1.82704	Up regulated	putative integral membrane protein		SVEN_0882	1013456		-16				-2.66527	Down regulated	putative sugar acetyltransferase
376	1018338	30.671	6.93608e-207	SVEN_0887	1016928		1410				1.15869	Up regulated	transporter, putative		SVEN_0888	1019087		-749				-1.26501	Down regulated	Spermidine synthase protein
377	1021548	4.95905	3.54187e-07	SVEN_0890	1020066		1482				-1.49097	Down regulated	putative integral membrane protein		SVEN_0891	1022022		-474				1.0548	Up regulated	3-ketoacyl-CoA thiolase @ Acetyl-CoA acetyltransferase
378	1025730	5.11381	1.57861e-07	SVEN_0896	1024830	1024811	900	919	P	19nt upstream of gene SVEN_0896;	1.25065	Up regulated	Apolipoprotein N-acyltransferase		SVEN_0897	1027326	1027377	-1596	-1647	P	51nt upstream of gene SVEN_0897;	-1.64846	Down regulated	putative oxidoreductase
379	1027052	6.30201	1.46906e-10	SVEN_0896	1024830	1024811	2222	2241	P	19nt upstream of gene SVEN_0896;	1.25065	Up regulated	Apolipoprotein N-acyltransferase		SVEN_0897	1027326	1027377	-274	-325	P	51nt upstream of gene SVEN_0897;	-1.64846	Down regulated	putative oxidoreductase
380	1031714	57.9384	0	SVEN_0902	1031301	1031328	413	386	P	27nt upstream of gene SVEN_0902;	-1.3189	Down regulated	hypothetical protein		SVEN_0903	1032054	1032088	-340	-374	P	34nt upstream of gene SVEN_0903;	1.06475	Up regulated	Uracil-DNA glycosylase, family 1
381	1033494	33.8148	5.97999e-251	SVEN_0903	1032054	1032088	1440	1406	P	34nt upstream of gene SVEN_0903;	1.06475	Up regulated	Uracil-DNA glycosylase, family 1		SVEN_0904	1033749	1033777	-255	-283	P	28nt upstream of gene SVEN_0904;	1.26919	Up regulated	putative solute binding transport lipoprotein
382	1034890	6.85294	3.6173e-12	SVEN_0905	1034665		225				1.03008	Up regulated	putative short chain oxidoreductase		SVEN_0906	1035456	1035553	-566	-663	P	97nt upstream of gene SVEN_0906;	-1.35726	Down regulated	3-oxoacyl-[acyl-carrier protein] reductase
383	1038226	4.64038	1.73884e-06	SVEN_0908	1036902		1324				-1.00243	Down regulated	hypothetical protein		SVEN_0909	1038197		29				1.04321	Up regulated	hypothetical protein
384	1039339	8.67334	2.09805e-18	SVEN_0910	1038712		627				-1.18705	Down regulated	Cinorf13 protein		SVEN_0911	1039249	1039285	90	54	P	36nt upstream of gene SVEN_0911;	-1.1931	Down regulated	hypothetical protein
385	1039877	10.0694	3.7705e-24	SVEN_0912	1039617		260				1.95102	Up regulated	hypothetical protein		SVEN_0913	1039846		31				1.72836	Up regulated	transcriptional regulator protein
386	1040375	10.637	1.0023e-26	SVEN_0913	1039846		529				1.72836	Up regulated	transcriptional regulator protein		SVEN_0914	1041604		-1229				-1.59916	Down regulated	phosphopantetheinyl transferase
387	1043350	15.0258	2.48869e-51	SVEN_0915	1043019		331				1.52352	Up regulated	Na+ or H+ antiporter		SVEN_0916	1043332	1043093	18	257	P	239nt upstream of gene SVEN_0916;	2.7919	Up regulated	major facilitator family transporter, putative
388	1046187	4.92528	4.21194e-07	SVEN_0917	1045909		278				2.35736	Up regulated	2-keto-3-deoxy-D-arabino-heptulosonate-7-phosphate synthase II		SVEN_0918	1046217		-30				8.25431	Up regulated	possible chorismate mutase
389	1050422	9.03502	8.19882e-20	SVEN_0920	1049257	1047445	1165	2977	IP	within gene(s) SVEN_0920; 245nt upstream of gene SVEN_0919;	1.52791	Up regulated	Para-aminobenzoate synthase, amidotransferase component or Para-aminobenzoate synthase, aminase component		SVEN_0921	1050999		-577				2.03926	Up regulated	hypothetical protein
390	1053094	4.43951	4.50811e-06	SVEN_0921	1050999		2095				2.03926	Up regulated	hypothetical protein		SVEN_0922	1053914		-820				1.23316	Up regulated	non-ribosomal peptide synthetase
391	1054175	4.1443	1.70429e-05	SVEN_0922	1053914		261				1.23316	Up regulated	non-ribosomal peptide synthetase		SVEN_0923	1055076		-901				1.53686	Up regulated	CmlG
392	1055997	5.24329	7.88707e-08	SVEN_0923	1055076		921				1.53686	Up regulated	CmlG		SVEN_0924	1056092	1056162	-95	-165	P	70nt upstream of gene SVEN_0924;	1.89637	Up regulated	hypothetical protein
393	1056546	7.51582	2.8277e-14	SVEN_0925	1056366		180				2.39188	Up regulated	hypothetical protein		SVEN_0926	1056710		-164				1.73401	Up regulated	short-chain dehydrogenase or reductase SDR
394	1057196	13.5492	4.00601e-42	SVEN_0926	1056710		486				1.73401	Up regulated	short-chain dehydrogenase or reductase SDR		SVEN_0927	1057408		-212				2.7149	Up regulated	Long-chain-fatty-acid--CoA ligase
395	1060061	10.5039	4.14447e-26	SVEN_0928	1058957		1104				1.52723	Up regulated	FAD-binding protein		SVEN_0929	1060871		-810				-1.2625	Down regulated	Aldo-keto reductase
396	1061397	16.0127	5.21245e-58	SVEN_0929	1060871		526				-1.2625	Down regulated	Aldo-keto reductase		SVEN_0930	1061954	1061925	-557	-528	P	29nt upstream of gene SVEN_0930;	1.59205	Up regulated	Hemoglobin protein HbO
397	1063297	22.2215	1.0643e-109	SVEN_0931	1062441		856				1.16108	Up regulated	Adenosylcobinamide amidohydrolase		SVEN_0932	1063888	1064005	-591	-708	P	117nt upstream of gene SVEN_0932;	-1.24379	Down regulated	hypothetical protein
398	1065806	7.21948	2.60941e-13	SVEN_0934	1065419		387				2.06358	Up regulated	hypothetical protein		SVEN_0935	1065805		1				1.50078	Up regulated	hypothetical protein
399	1068591	19.3075	2.32095e-83	SVEN_0939	1068083		508				-2.22106	Down regulated	Transcriptional regulator, TetR family		SVEN_0940	1069370		-779				1.40124	Up regulated	Signal peptidase I
400	1070659	12.4626	5.96879e-36	SVEN_0940	1069370		1289				1.40124	Up regulated	Signal peptidase I		SVEN_0941	1070592		67				-2.31763	Down regulated	Transcriptional regulator, AraC family
401	1077697	5.60166	1.06155e-08	SVEN_0949	1076801		896				-1.63777	Down regulated	hypothetical protein		SVEN_0950	1078739	1078907	-1042	-1210	P	168nt upstream of gene SVEN_0950;	-2.18465	Down regulated	putative integral membrane protein
402	1081062	4.00595	3.08846e-05	SVEN_0953	1080721		341				-2.13222	Down regulated	hypothetical protein		SVEN_0954	1081166		-104				-1.33264	Down regulated	hypothetical protein
403	1083588	4.0025	3.13379e-05	SVEN_0956	1083289		299				-1.81239	Down regulated	hypothetical protein		SVEN_0957	1083526	1083525	62	63	P	1nt upstream of gene SVEN_0957;	1.38072	Up regulated	Phenazine biosynthesis protein PhzF
404	1086525	12.83	5.56632e-38	SVEN_0958	1085184	1085250	1341	1275	P	66nt upstream of gene SVEN_0958;	-1.18857	Down regulated	integral membrane protein		SVEN_0959	1086804	1086849	-279	-324	P	45nt upstream of gene SVEN_0959;	2.30164	Up regulated	hypothetical protein
405	1094611	7.21849	2.62842e-13	SVEN_0965	1094339	1094366	272	245	P	27nt upstream of gene SVEN_0965;	1.66493	Up regulated	hypothetical protein		SVEN_0966	1095005	1095005	-394	-394	P	0nt upstream of gene SVEN_0966;	1.14646	Up regulated	hypothetical protein
406	1095379	7.94754	9.51292e-16	SVEN_0966	1095005	1095005	374	374	P	0nt upstream of gene SVEN_0966;	1.14646	Up regulated	hypothetical protein		SVEN_0967	1095837		-458				1.10938	Up regulated	hypothetical protein
407	1098342	4.62286	1.89242e-06	SVEN_0970	1098152		190				1.1419	Up regulated	hypothetical protein		SVEN_0971	1099102		-760				1.01902	Up regulated	hypothetical protein
408	1100206	18.3439	1.84649e-75	SVEN_0971	1099102		1104				1.01902	Up regulated	hypothetical protein		SVEN_0972	1101673		-1467				1.46458	Up regulated	Mannose-1-phosphate guanylyltransferase or Phosphomannomutase
409	1106172	6.13356	4.29669e-10	SVEN_0975	1105124		1048				1.58808	Up regulated	Phosphoenolpyruvate-protein phosphotransferase of PTS system		SVEN_0976	1107785		-1613				1.09432	Up regulated	hypothetical protein
410	1110837	9.53884	7.22203e-22	SVEN_0978	1109142		1695				-1.24757	Down regulated	Predicted transcriptional regulator of pyridoxine metabolism		SVEN_0979	1112235		-1398				-1.33264	Down regulated	peptidase S8 and S53, subtilisin, kexin,sedolisin
411	1112333	35.0547	1.65418e-269	SVEN_0978	1109142		3191				-1.24757	Down regulated	Predicted transcriptional regulator of pyridoxine metabolism		SVEN_0979	1112235		98				-1.33264	Down regulated	peptidase S8 and S53, subtilisin, kexin,sedolisin
412	1116576	5.81021	3.11976e-09	SVEN_0981	1113225		3351				-1.16873	Down regulated	hypothetical protein		SVEN_0982	1116332	1116408	244	168	P	76nt upstream of gene SVEN_0982;	-1.59458	Down regulated	acetoacetyl-CoA synthetase
413	1117016	5.16836	1.18078e-07	SVEN_0983	1116549		467				1.68838	Up regulated	putative glycosyl hydrolase		SVEN_0984	1119502		-2486				-1.46096	Down regulated	mutT protein
414	1117916	7.46351	4.21242e-14	SVEN_0983	1116549		1367				1.68838	Up regulated	putative glycosyl hydrolase		SVEN_0984	1119502		-1586				-1.46096	Down regulated	mutT protein
415	1120132	34.7249	1.65753e-264	SVEN_0985	1119541		591				1.24023	Up regulated	D-alanyl-D-alanine dipeptidase		SVEN_0986	1120437	1120401	-305	-269	P	36nt upstream of gene SVEN_0986;	-1.0128	Down regulated	hypothetical protein
416	1123410	4.72302	1.16186e-06	SVEN_0989	1123155		255				1.28672	Up regulated	multi-component regulatory system-11		SVEN_0990	1123601		-191				-1.24434	Down regulated	roadblock or LC7 protein
417	1128086	8.9338	2.05817e-19	SVEN_0992	1127223	1127139	863	947	P	84nt upstream of gene SVEN_0992;	-1.81449	Down regulated	hypothetical protein		SVEN_0993	1132452		-4366				-1.11088	Down regulated	hypothetical protein
418	1130008	4.20174	1.32436e-05	SVEN_0992	1127223	1127139	2785	2869	P	84nt upstream of gene SVEN_0992;	-1.81449	Down regulated	hypothetical protein		SVEN_0993	1132452		-2444				-1.11088	Down regulated	hypothetical protein
419	1132717	8.75092	1.05814e-18	SVEN_0993	1132452		265				-1.11088	Down regulated	hypothetical protein		SVEN_0994	1133398		-681				1.15134	Up regulated	hypothetical protein
420	1137659	10.4613	6.50636e-26	SVEN_0998	1137323		336				1.01616	Up regulated	Allophanate hydrolase 2 subunit 1		SVEN_0999	1137970		-311				-1.36514	Down regulated	Allophanate hydrolase 2 subunit 2
421	1139855	11.1544	3.40697e-29	SVEN_0999	1137970		1885				-1.36514	Down regulated	Allophanate hydrolase 2 subunit 2		SVEN_01000	1142613		-2758
422	1141947	5.25642	7.34438e-08	SVEN_0999	1137970		3977				-1.36514	Down regulated	Allophanate hydrolase 2 subunit 2		SVEN_01000	1142613		-666
423	1146472	4.16208	1.57684e-05	SVEN_1003	1145865		607				2.32622	Up regulated	Glycosyltransferase		SVEN_1004	1147867	1147997	-1395	-1525	P	130nt upstream of gene SVEN_1004;	-1.07741	Down regulated	hypothetical protein
424	1148216	35.5957	8.15161e-278	SVEN_1004	1147867	1147997	349	219	P	130nt upstream of gene SVEN_1004;	-1.07741	Down regulated	hypothetical protein		SVEN_1005	1148516	1148580	-300	-364	P	64nt upstream of gene SVEN_1005;	-2.4452	Down regulated	putative ankyrin protein
425	1151221	12.4368	8.24753e-36	SVEN_1007	1149057		2164				1.20292	Up regulated	hypothetical protein		SVEN_1008	1152256		-1035				-1.23319	Down regulated	Transcriptional regulator, GntR family domain or Aspartate aminotransferase
426	1153337	5.73218	4.95733e-09	SVEN_1010	1153023	1153737	314	-400	IP	within gene(s) SVEN_1010; 121nt upstream of gene SVEN_1011;	-1.26918	Down regulated	Glycerophosphoryl diester phosphodiesterase		SVEN_1011	1153858		-521				1.21373	Up regulated	putative transporter
427	1156236	15.372	1.26046e-53	SVEN_1012	1155484	1155258	752	978	P	226nt upstream of gene SVEN_1012;	-1.10864	Down regulated	hypothetical protein		SVEN_1013	1156591	1156591	-355	-355	P	0nt upstream of gene SVEN_1013;	-1.15104	Down regulated	hypothetical protein
428	1162301	28.7877	1.52731e-182	SVEN_1018	1161748		553				1.31513	Up regulated	Phosphotransferase		SVEN_1019	1163067	1163230	-766	-929	P	163nt upstream of gene SVEN_1019;	1.44154	Up regulated	hypothetical protein
429	1164143	9.21861	1.50489e-20	SVEN_1020	1163628		515				2.72478	Up regulated	hypothetical protein		SVEN_1021	1165002		-859				1.31174	Up regulated	Butyryl-CoA dehydrogenase
430	1165600	16.7331	3.7636e-63	SVEN_1021	1165002		598				1.31174	Up regulated	Butyryl-CoA dehydrogenase		SVEN_1022	1165443		157				-1.46402	Down regulated	membrane protein
431	1168043	11.4891	7.48331e-31	SVEN_1025	1167759	1167391	284	652	IP	within gene(s) SVEN_1025; 69nt upstream of gene SVEN_1024;	3.26957	Up regulated	hypothetical protein		SVEN_1026	1168134		-91				1.50078	Up regulated	hypothetical protein
432	1168705	10.8398	1.11432e-27	SVEN_1026	1168134		571				1.50078	Up regulated	hypothetical protein		SVEN_1027	1168781	1168267	-76	438	IP	within gene(s) SVEN_1027; 133nt upstream of gene SVEN_1026;	-1.43675	Down regulated	hypothetical protein
433	1170152	4.17126	1.51462e-05	SVEN_1028	1168914		1238				1.24203	Up regulated	hypothetical protein		SVEN_1029	1170828	1171033	-676	-881	P	205nt upstream of gene SVEN_1029;	1.46197	Up regulated	membrane protein
434	1170518	4.0006	3.15915e-05	SVEN_1028	1168914		1604				1.24203	Up regulated	hypothetical protein		SVEN_1029	1170828	1171033	-310	-515	P	205nt upstream of gene SVEN_1029;	1.46197	Up regulated	membrane protein
435	1171778	8.11633	2.40241e-16	SVEN_1030	1171170		608				1.22385	Up regulated	hypothetical protein		SVEN_1031	1172064	1172061	-286	-283	P	3nt upstream of gene SVEN_1031;	-1.15187	Down regulated	putative CbxX or CfqX family protein
436	1172828	17.1179	5.45809e-66	SVEN_1031	1172064	1172061	764	767	P	3nt upstream of gene SVEN_1031;	-1.15187	Down regulated	putative CbxX or CfqX family protein		SVEN_1032	1175186		-2358				1.13483	Up regulated	putative integral membrane protein
437	1174142	14.1229	1.37169e-45	SVEN_1031	1172064	1172061	2078	2081	P	3nt upstream of gene SVEN_1031;	-1.15187	Down regulated	putative CbxX or CfqX family protein		SVEN_1032	1175186		-1044				1.13483	Up regulated	putative integral membrane protein
438	1179441	29.3023	4.84033e-189	SVEN_1037	1179150		291				-1.36958	Down regulated	6,7-dimethyl-8-ribityllumazine synthase		SVEN_1038	1180471		-1030				1.66226	Up regulated	3,4-dihydroxy-2-butanone 4-phosphate synthase or GTP cyclohydrolase II
439	1184053	4.01278	3.00033e-05	SVEN_1042	1183338		715				1.71214	Up regulated	Chitodextrinase precursor		SVEN_1043	1185891	1185890	-1838	-1837	P	1nt upstream of gene SVEN_1043;	3.84576	Up regulated	hypothetical protein
440	1187468	16.0535	2.70192e-58	SVEN_1043	1185891	1185890	1577	1578	P	1nt upstream of gene SVEN_1043;	3.84576	Up regulated	hypothetical protein		SVEN_1044	1187528	1187528	-60	-60	P	0nt upstream of gene SVEN_1044;	2.64844	Up regulated	hypothetical protein
441	1191191	4.60859	2.02704e-06	SVEN_1049	1191011	1190957	180	234	P	54nt upstream of gene SVEN_1049;	1.10394	Up regulated	putative uracyl permease		SVEN_1050	1192485	1192484	-1294	-1293	P	1nt upstream of gene SVEN_1050;	-1.09261	Down regulated	hypothetical protein
442	1191811	9.04124	7.74553e-20	SVEN_1049	1191011	1190957	800	854	P	54nt upstream of gene SVEN_1049;	1.10394	Up regulated	putative uracyl permease		SVEN_1050	1192485	1192484	-674	-673	P	1nt upstream of gene SVEN_1050;	-1.09261	Down regulated	hypothetical protein
443	1192956	4.54071	2.80321e-06	SVEN_1050	1192485	1192484	471	472	P	1nt upstream of gene SVEN_1050;	-1.09261	Down regulated	hypothetical protein		SVEN_1051	1194906		-1950				-1.17667	Down regulated	Lysine 2-monooxygenase
444	1195745	9.5226	8.44499e-22	SVEN_1051	1194906		839				-1.17667	Down regulated	Lysine 2-monooxygenase		SVEN_1052	1195772		-27				-1.53219	Down regulated	5-aminopentanamidase
445	1201926	3.90796	4.65403e-05	SVEN_1057	1201581		345				-2.04514	Down regulated	Inosine-5-monophosphate dehydrogenase		SVEN_1058	1201949		-23				3.00981	Up regulated	hypothetical protein
446	1206249	39.2116	0	SVEN_1064	1205418		831				1.15886	Up regulated	hypothetical protein		SVEN_1065	1207265		-1016				-1.07567	Down regulated	hypothetical protein
447	1207230	25.3453	5.06807e-142	SVEN_1064	1205418		1812				1.15886	Up regulated	hypothetical protein		SVEN_1065	1207265		-35				-1.07567	Down regulated	hypothetical protein
448	1216033	18.6431	7.18349e-78	SVEN_1072	1214542		1491				-1.99895	Down regulated	predicted dna binding protein		SVEN_1073	1216031		2				1.18455	Up regulated	hypothetical protein
449	1218759	3.9476	3.94699e-05	SVEN_1074	1216774		1985				1.74762	Up regulated	hypothetical protein		SVEN_1075	1218733		26				1.16689	Up regulated	hypothetical protein
450	1224567	7.07714	7.35808e-13	SVEN_1080	1224149	1224257	418	310	P	108nt upstream of gene SVEN_1080;	-1.54649	Down regulated	integration host factor		SVEN_1081	1225372		-805				-1.30598	Down regulated	Orotidine 5-phosphate decarboxylase
451	1225736	4.17006	1.52261e-05	SVEN_1081	1225372		364				-1.30598	Down regulated	Orotidine 5-phosphate decarboxylase		SVEN_1082	1226502		-766				1.84636	Up regulated	Dihydroorotate dehydrogenase
452	1228377	6.34669	1.10001e-10	SVEN_1082	1226502		1875				1.84636	Up regulated	Dihydroorotate dehydrogenase		SVEN_1083	1229863		-1486				-1.57637	Down regulated	Carbamoyl-phosphate synthase large chain
453	1231728	7.45134	4.6198e-14	SVEN_1085	1231519		209				-2.4273	Down regulated	putative integral membrane protein		SVEN_1086	1232856	1231695	-1128	33	IP	within gene(s) SVEN_1086; 176nt upstream of gene SVEN_1085;	-2.31421	Down regulated	Dihydroorotase
454	1238797	19.0968	1.34166e-81	SVEN_1094	1238483		314				1.11901	Up regulated	hypothetical protein		SVEN_1095	1239365		-568				-1.07915	Down regulated	3-dehydroquinate dehydratase II
455	1240887	8.41702	1.93091e-17	SVEN_1096	1240459		428				-1.18305	Down regulated	3-dehydroquinate synthase		SVEN_1097	1240977		-90				1.48629	Up regulated	Shikimate kinase I
456	1245036	13.1645	7.01941e-40	SVEN_1099	1243142		1894				1.14222	Up regulated	Shikimate 5-dehydrogenase I alpha		SVEN_1100	1244947	1245025	89	11	P	78nt upstream of gene SVEN_1100;	1.48426	Up regulated	protein YceG
457	1247617	5.39926	3.34588e-08	SVEN_1101	1245520		2097				1.24364	Up regulated	putative Holliday junction resolvase		SVEN_1102	1248186		-569				1.40806	Up regulated	Alanyl-tRNA synthetase
458	1251961	32.2991	3.60351e-229	SVEN_1105	1249106		2855				-1.37321	Down regulated	hypothetical protein		SVEN_1106	1252095		-134				1.26972	Up regulated	SSU ribosomal protein S4p
459	1258538	6.20393	2.75351e-10	SVEN_1112	1257470	1257356	1068	1182	P	114nt upstream of gene SVEN_1112;	1.01254	Up regulated	ATPase involved in DNA repair		SVEN_1113	1261289	1261299	-2751	-2761	P	10nt upstream of gene SVEN_1113;	1.5347	Up regulated	GTP pyrophosphokinase , (p)ppGpp synthetase I
460	1261853	6.45674	5.34919e-11	SVEN_1113	1261289	1261299	564	554	P	10nt upstream of gene SVEN_1113;	1.5347	Up regulated	GTP pyrophosphokinase , (p)ppGpp synthetase I		SVEN_1114	1261990		-137				1.20139	Up regulated	Adenine phosphoribosyltransferase
461	1262768	4.82419	7.02875e-07	SVEN_1114	1261990		778				1.20139	Up regulated	Adenine phosphoribosyltransferase		SVEN_1115	1263069		-301				1.24511	Up regulated	Protein-export membrane protein SecF
462	1265202	21.0293	1.77071e-98	SVEN_1116	1264840		362				1.15082	Up regulated	Protein-export membrane protein SecD		SVEN_1117	1265467	1265549	-265	-347	P	82nt upstream of gene SVEN_1117;	-1.24328	Down regulated	Preprotein translocase subunit YajC
463	1272898	4.53585	2.86855e-06	SVEN_1125	1272335		563				1.57441	Up regulated	Phosphatidylinositol alpha-mannosyltransferase		SVEN_1126	1273321		-423				-1.2002	Down regulated	Lauroyl or myristoyl acyltransferase involved in lipid A biosynthesis
464	1275691	6.80081	5.20164e-12	SVEN_1129	1274251	1274156	1440	1535	PAi	95nt upstream of gene SVEN_1129; antisense to gene(s) SVEN_1128;	2.88612	Up regulated	Translation elongation factor G-related protein		SVEN_1130	1276627	1276569	-936	-878	P	58nt upstream of gene SVEN_1130;	1.01006	Up regulated	hypothetical protein
465	1278744	10.5695	2.06245e-26	SVEN_1130	1276627	1276569	2117	2175	P	58nt upstream of gene SVEN_1130;	1.01006	Up regulated	hypothetical protein		SVEN_1131	1278893		-149				-1.00133	Down regulated	HIT family protein
466	1283635	5.70642	5.76902e-09	SVEN_1134	1283149		486				1.30253	Up regulated	hypothetical protein		SVEN_1135	1283715	1283172	-80	463	IP	within gene(s) SVEN_1135; 23nt upstream of gene SVEN_1134;	2.59695	Up regulated	hypothetical protein
467	1288326	17.8283	2.13057e-71	SVEN_1134	1283149		5177				1.30253	Up regulated	hypothetical protein		SVEN_1135	1283715	1283172	4611	5154	IP	within gene(s) SVEN_1135; 23nt upstream of gene SVEN_1134;	2.59695	Up regulated	hypothetical protein
468	1289308	6.7735	6.28508e-12	SVEN_1140	1288615	1288564	693	744	P	51nt upstream of gene SVEN_1140;	1.74685	Up regulated	putative regulator		SVEN_1141	1289220	1289178	88	130	P	42nt upstream of gene SVEN_1141;	1.53348	Up regulated	hypothetical protein
469	1290394	19.2983	2.77747e-83	SVEN_1142	1290060		334				1.79873	Up regulated	hypothetical protein		SVEN_1143	1290542	1290571	-148	-177	P	29nt upstream of gene SVEN_1143;	1.16219	Up regulated	hypothetical protein
470	1290991	14.8284	4.80102e-50	SVEN_1144	1290692	1290691	299	300	P	1nt upstream of gene SVEN_1144;	1.2433	Up regulated	Protein-disulfide isomerase		SVEN_1145	1292074	1292075	-1083	-1084	P	1nt upstream of gene SVEN_1145;	1.00925	Up regulated	acetyltransferase
471	1300050	6.04122	7.64766e-10	SVEN_1151	1299097	1299097	953	953	P	0nt upstream of gene SVEN_1151;	-1.29895	Down regulated	putative rRNA methylase		SVEN_1152	1300526		-476				-1.52245	Down regulated	Siroheme synthase or Precorrin-2 oxidase or Sirohydrochlorin ferrochelatase or Uroporphyrinogen-III methyltransferase
472	1306301	6.57975	2.35622e-11	SVEN_1154	1305750		551				1.56844	Up regulated	Cobalt-precorrin-6y C5-methyltransferase		SVEN_1155	1306530		-229				-1.74131	Down regulated	putative acetyltransferase
473	1310180	5.07573	1.93006e-07	SVEN_1159	1309900	1309899	280	281	P	1nt upstream of gene SVEN_1159;	1.10891	Up regulated	putative integral membrane protein		SVEN_1160	1310265		-85				-1.73879	Down regulated	putative integral membrane protein
474	1312007	13.38	3.95549e-41	SVEN_1161	1311216		791				-1.58173	Down regulated	putative acetyltransferase		SVEN_1162	1311790	1311262	217	745	IP	within gene(s) SVEN_1162; 46nt upstream of gene SVEN_1161;	1.68143	Up regulated	putative RNA polymerase sigma factor
475	1314735	4.73316	1.10527e-06	SVEN_1164	1313312	1313269	1423	1466	P	43nt upstream of gene SVEN_1164;	-2.98802	Down regulated	1-acyl-sn-glycerol-3-phosphate acyltransferase		SVEN_1165	1315595		-860				1.88396	Up regulated	Multidrug resistance efflux pump
476	1317340	7.66582	8.88458e-15	SVEN_1167	1316228		1112				4.37729	Up regulated	putative secreted protein		SVEN_1168	1318176		-836				-2.26908	Down regulated	Argininosuccinate lyase
477	1320859	7.82383	2.56197e-15	SVEN_1170	1319633	1319636	1226	1223	P	3nt upstream of gene SVEN_1170;	-1.52301	Down regulated	Arginine pathway regulatory protein ArgR,repressor of arg regulon		SVEN_1171	1320933	1319827	-74	1032	IP	within gene(s) SVEN_1171; 194nt upstream of gene SVEN_1170;	-1.61011	Down regulated	acetylornithine aminotransferase
478	1323325	4.11343	1.94915e-05	SVEN_1173	1323016		309				-1.67126	Down regulated	Glutamate N-acetyltransferase or N-acetylglutamate synthase		SVEN_1174	1324175	1324194	-850	-869	P	19nt upstream of gene SVEN_1174;	-1.635	Down regulated	N-acetyl-gamma-glutamyl-phosphate reductase
479	1327635	5.65983	7.57616e-09	SVEN_1177	1327021	1327020	614	615	P	1nt upstream of gene SVEN_1177;	3.0936	Up regulated	Prolyl endopeptidase		SVEN_1178	1328636	1328639	-1001	-1004	P	3nt upstream of gene SVEN_1178;	-1.06327	Down regulated	Ribosomal RNA small subunit methyltransferase C
480	1329390	27.6191	3.27992e-168	SVEN_1178	1328636	1328639	754	751	P	3nt upstream of gene SVEN_1178;	-1.06327	Down regulated	Ribosomal RNA small subunit methyltransferase C		SVEN_1179	1329282	1329282	108	108	P	0nt upstream of gene SVEN_1179;	-1.61618	Down regulated	hypothetical protein
481	1333031	9.45135	1.67244e-21	SVEN_1183	1332473	1332427	558	604	P	46nt upstream of gene SVEN_1183;	2.2048	Up regulated	hypothetical protein		SVEN_1184	1333958	1334020	-927	-989	P	62nt upstream of gene SVEN_1184;	2.14608	Up regulated	predicted glycoside hydrolase
482	1334905	30.0388	1.52681e-198	SVEN_1185	1334144	1334060	761	845	P	84nt upstream of gene SVEN_1185;	-2.30736	Down regulated	3-hydroxybutyryl-CoA dehydrogenase ; 3-hydroxyacyl-CoA dehydrogenase		SVEN_1186	1335681		-776				1.0375	Up regulated	Nudix hydrolase family protein
483	1337070	27.9651	2.15834e-172	SVEN_1186	1335681		1389				1.0375	Up regulated	Nudix hydrolase family protein		SVEN_1187	1337018	1337049	52	21	P	31nt upstream of gene SVEN_1187;	-1.08595	Down regulated	putative transcriptional regulator
484	1346720	4.1188	1.90423e-05	SVEN_1196	1346409	1346253	311	467	P	156nt upstream of gene SVEN_1196;	-1.34854	Down regulated	hypothetical protein		SVEN_1197	1347581		-861				1.24455	Up regulated	hypothetical protein
485	1349313	12.4787	4.87849e-36	SVEN_1198	1348794		519				-1.68333	Down regulated	putative serine protease		SVEN_1199	1349693		-380				-1.14541	Down regulated	hypothetical protein
486	1351871	5.84682	2.50531e-09	SVEN_1201	1350484		1387				-1.51938	Down regulated	L-gulono-1,4-lactone oxidase		SVEN_1202	1353030		-1159				-2.94831	Down regulated	hypothetical protein
487	1354583	13.5247	5.58894e-42	SVEN_1203	1353920		663				-2.23182	Down regulated	Short-chain dehydrogenase or reductase		SVEN_1204	1355281		-698				-1.12629	Down regulated	Aldehyde dehydrogenase
488	1355874	6.09206	5.57349e-10	SVEN_1204	1355281		593				-1.12629	Down regulated	Aldehyde dehydrogenase		SVEN_1205	1356690	1356718	-816	-844	P	28nt upstream of gene SVEN_1205;	-1.16793	Down regulated	Glutamine synthetase family protein
489	1361890	3.907	4.67252e-05	SVEN_1210	1361393		497				-2.02924	Down regulated	Transcriptional regulator, TetR family		SVEN_1211	1362126		-236				-2.34163	Down regulated	hypothetical protein
490	1372363	11.5538	3.53008e-31	SVEN_1219	1371821	1371769	542	594	P	52nt upstream of gene SVEN_1219;	-1.13111	Down regulated	Iron utilization protein		SVEN_1220	1373493	1373537	-1130	-1174	P	44nt upstream of gene SVEN_1220;	1.35847	Up regulated	Regulatory protein, MerR
491	1373102	3.98992	3.3048e-05	SVEN_1219	1371821	1371769	1281	1333	P	52nt upstream of gene SVEN_1219;	-1.13111	Down regulated	Iron utilization protein		SVEN_1220	1373493	1373537	-391	-435	P	44nt upstream of gene SVEN_1220;	1.35847	Up regulated	Regulatory protein, MerR
492	1374923	5.78844	3.55216e-09	SVEN_1221	1373635	1373561	1288	1362	P	74nt upstream of gene SVEN_1221;	-1.68801	Down regulated	hypothetical protein		SVEN_1222	1376070	1376225	-1147	-1302	P	155nt upstream of gene SVEN_1222;	-1.56996	Down regulated	hypothetical protein
493	1379131	8.61817	3.40169e-18	SVEN_1222	1376070	1376225	3061	2906	P	155nt upstream of gene SVEN_1222;	-1.56996	Down regulated	hypothetical protein		SVEN_1223	1379221	1379224	-90	-93	P	3nt upstream of gene SVEN_1223;	1.48905	Up regulated	putative helicase
494	1380716	9.2893	7.76534e-21	SVEN_1224	1380388		328				-1.38226	Down regulated	Twin-arginine translocation protein TatC		SVEN_1225	1380745	1380820	-29	-104	P	75nt upstream of gene SVEN_1225;	-1.72264	Down regulated	Twin-arginine translocation protein TatA
495	1384114	12.3819	1.63809e-35	SVEN_1230	1383604		510				-2.26797	Down regulated	hypothetical protein		SVEN_1231	1384184	1384203	-70	-89	P	19nt upstream of gene SVEN_1231;	-1.04453	Down regulated	FKBP-type peptidyl-prolyl cis-trans isomerases 1
496	1386269	7.42429	5.66951e-14	SVEN_1232	1385231		1038				1.33455	Up regulated	FKBP-type peptidyl-prolyl cis-trans isomerases 1		SVEN_1233	1386647	1386647	-378	-378	P	0nt upstream of gene SVEN_1233;	1.33453	Up regulated	Pup ligase PafA, possible component of postulated heterodimer PafA-PafA
497	1389532	6.12728	4.46962e-10	SVEN_1235	1388145	1388065	1387	1467	P	80nt upstream of gene SVEN_1235;	1.55596	Up regulated	putative LacI-family transcriptional regulator		SVEN_1236	1389981		-449				-1.18008	Down regulated	Proteasome subunit alpha , bacterial
498	1392424	16.565	6.2343e-62	SVEN_1238	1391242	1391287	1182	1137	P	45nt upstream of gene SVEN_1238;	-1.26027	Down regulated	Prokaryotic ubiquitin protein Pup		SVEN_1239	1392914	1392960	-490	-536	P	46nt upstream of gene SVEN_1239;	1.2387	Up regulated	Pup ligase
499	1393096	18.0965	1.69787e-73	SVEN_1238	1391242	1391287	1854	1809	P	45nt upstream of gene SVEN_1238;	-1.26027	Down regulated	Prokaryotic ubiquitin protein Pup		SVEN_1239	1392914	1392960	182	136	P	46nt upstream of gene SVEN_1239;	1.2387	Up regulated	Pup ligase
500	1395443	5.79089	3.50069e-09	SVEN_1241	1395117	1394872	326	571	P	245nt upstream of gene SVEN_1241;	-1.72626	Down regulated	putative ferredoxin		SVEN_1242	1396011		-568				-1.54155	Down regulated	hypothetical protein
501	1398163	5.00352	2.81457e-07	SVEN_1243	1397161	1397161	1002	1002	P	0nt upstream of gene SVEN_1243;	-1.21113	Down regulated	Protein-L-isoaspartate methyltransferase		SVEN_1244	1398400	1398413	-237	-250	P	13nt upstream of gene SVEN_1244;	1.36994	Up regulated	Zn-dependent proteases
502	1399589	7.96728	8.11054e-16	SVEN_1245	1398449	1399276	1140	313	IP	within gene(s) SVEN_1245; 160nt upstream of gene SVEN_1246;	-1.26331	Down regulated	RecB family exonuclease		SVEN_1246	1399436		153				-1.74268	Down regulated	DNA-binding response regulator, LuxR family
503	1402142	16.1646	4.48001e-59	SVEN_1247	1401773		369				1.04706	Up regulated	Oligopeptide ABC transporter, periplasmic oligopeptide-binding protein OppA		SVEN_1248	1403438	1403600	-1296	-1458	P	162nt upstream of gene SVEN_1248;	-1.55713	Down regulated	putative lipoprotein oligopeptide binding protein
504	1403839	4.20833	1.28631e-05	SVEN_1248	1403438	1403600	401	239	P	162nt upstream of gene SVEN_1248;	-1.55713	Down regulated	putative lipoprotein oligopeptide binding protein		SVEN_1249	1404599	1404671	-760	-832	P	72nt upstream of gene SVEN_1249;	-1.27233	Down regulated	putative hydrolase
505	1404825	14.2145	3.72193e-46	SVEN_1249	1404599	1404671	226	154	P	72nt upstream of gene SVEN_1249;	-1.27233	Down regulated	putative hydrolase		SVEN_1250	1408256	1408314	-3431	-3489	P	58nt upstream of gene SVEN_1250;	2.27496	Up regulated	5-methyltetrahydrofolate--homocysteinemethyltransferase
506	1406028	6.8669	3.28054e-12	SVEN_1249	1404599	1404671	1429	1357	P	72nt upstream of gene SVEN_1249;	-1.27233	Down regulated	putative hydrolase		SVEN_1250	1408256	1408314	-2228	-2286	P	58nt upstream of gene SVEN_1250;	2.27496	Up regulated	5-methyltetrahydrofolate--homocysteinemethyltransferase
507	1407617	9.88212	2.48842e-23	SVEN_1249	1404599	1404671	3018	2946	P	72nt upstream of gene SVEN_1249;	-1.27233	Down regulated	putative hydrolase		SVEN_1250	1408256	1408314	-639	-697	P	58nt upstream of gene SVEN_1250;	2.27496	Up regulated	5-methyltetrahydrofolate--homocysteinemethyltransferase
508	1411071	3.99773	3.19767e-05	SVEN_1253	1410324		747				2.04542	Up regulated	Glycerol kinase		SVEN_1254	1411862	1413462	-791	-2391	IP	within gene(s) SVEN_1254; 108nt upstream of gene SVEN_1255;	1.81032	Up regulated	Aerobic glycerol-3-phosphate dehydrogenase
509	1413295	16.1864	3.14401e-59	SVEN_1254	1411862	1413462	1433	-167	IP	within gene(s) SVEN_1254; 108nt upstream of gene SVEN_1255;	1.81032	Up regulated	Aerobic glycerol-3-phosphate dehydrogenase		SVEN_1255	1413570		-275				-2.1201	Down regulated	Long-chain-fatty-acid--CoA ligase
510	1417547	5.80355	3.24633e-09	SVEN_1256	1414782	1414682	2765	2865	P	100nt upstream of gene SVEN_1256;	-1.1739	Down regulated	hypothetical protein		SVEN_1257	1419110		-1563				3.19374	Up regulated	Maltodextrin glucosidase
511	1420517	4.24872	1.07499e-05	SVEN_1257	1419110		1407				3.19374	Up regulated	Maltodextrin glucosidase		SVEN_1258	1420456	1420456	61	61	P	0nt upstream of gene SVEN_1258;	-1.09791	Down regulated	L-cysteine:1D-myo-inosityl 2-amino-2-deoxy-alpha-D-glucopyranoside ligase MshC
512	1423004	4.11212	1.96025e-05	SVEN_1261	1422757		247				1.05363	Up regulated	Phosphoglycerate mutase family		SVEN_1262	1422876		128				2.57439	Up regulated	Magnesium and cobalt transport protein CorA
513	1426827	6.16595	3.50309e-10	SVEN_1265	1426037	1426960	790	-133	IP	within gene(s) SVEN_1265; 72nt upstream of gene SVEN_1266;	-2.4154	Down regulated	putative oxidoreductase		SVEN_1266	1427032		-205				-1.39092	Down regulated	RecD DNA helicase YrrC
514	1435873	14.9443	8.48434e-51	SVEN_1274	1434956		917				-1.00165	Down regulated	putative hydrolase in cluster with formaldehyde or S-nitrosomycothiol reductase MscR		SVEN_1275	1436041	1436075	-168	-202	P	34nt upstream of gene SVEN_1275;	-1.09304	Down regulated	Formaldehyde dehydrogenase MscR, NAD or mycothiol-dependent or S-nitrosomycothiol reductase MscR
515	1439412	10.6499	8.732e-27	SVEN_1279	1439224		188				1.00052	Up regulated	Gluconate transporter family protein		SVEN_1280	1440654		-1242				-1.20774	Down regulated	hypothetical protein
516	1445437	7.47474	3.8677e-14	SVEN_1282	1444875	1444875	562	562	P	0nt upstream of gene SVEN_1282;	1.15718	Up regulated	hypothetical protein		SVEN_1283	1446629		-1192				-1.21887	Down regulated	Fumarate or succinate or L-aspartate dehydrogenases
517	1450186	7.25812	1.96258e-13	SVEN_1288	1449110		1076				1.76076	Up regulated	hypothetical protein		SVEN_1289	1450444		-258				1.64509	Up regulated	alcohol dehydrogenase; quinone oxidoreductase
518	1452514	14.4811	7.97368e-48	SVEN_1290	1450497		2017				-1.35687	Down regulated	putative polyketide cyclase		SVEN_1291	1452700		-186				2.45321	Up regulated	Glucarate dehydratase
519	1454788	4.93618	3.98334e-07	SVEN_1293	1453858		930				-1.5624	Down regulated	putative acyl-CoA dehydrogenase		SVEN_1294	1455697	1455796	-909	-1008	P	99nt upstream of gene SVEN_1294;	-1.67083	Down regulated	Transcriptional regulator, TetR family
520	1455478	4.05181	2.5412e-05	SVEN_1293	1453858		1620				-1.5624	Down regulated	putative acyl-CoA dehydrogenase		SVEN_1294	1455697	1455796	-219	-318	P	99nt upstream of gene SVEN_1294;	-1.67083	Down regulated	Transcriptional regulator, TetR family
521	1457775	4.38918	5.68895e-06	SVEN_1296	1456808		967				-1.30684	Down regulated	hypothetical protein		SVEN_1297	1458118		-343				1.35487	Up regulated	hypothetical protein
522	1459052	4.57433	2.38873e-06	SVEN_1297	1458118		934				1.35487	Up regulated	hypothetical protein		SVEN_1298	1459615		-563				1.29097	Up regulated	serine-threonine protein kinase
523	1459729	4.36358	6.39763e-06	SVEN_1297	1458118		1611				1.35487	Up regulated	hypothetical protein		SVEN_1298	1459615		114				1.29097	Up regulated	serine-threonine protein kinase
524	1461244	11.7331	4.31119e-32	SVEN_1298	1459615		1629				1.29097	Up regulated	serine-threonine protein kinase		SVEN_1299	1461243	1461208	1	36	P	35nt upstream of gene SVEN_1299;	-1.21637	Down regulated	hypothetical protein
525	1468455	31.5692	4.8896e-219	SVEN_1308	1467483		972				1.42863	Up regulated	Permease of the drug or metabolite transporter (DMT) superfamily		SVEN_1309	1468648	1468584	-193	-129	P	64nt upstream of gene SVEN_1309;	1.23676	Up regulated	Transcriptional regulator, TetR family
526	1476028	6.75373	7.20442e-12	SVEN_1317	1475557		471				1.02326	Up regulated	hypothetical protein		SVEN_1318	1476435		-407				3.37676	Up regulated	hypothetical protein
527	1477861	24.2053	9.78951e-130	SVEN_1319	1476832		1029				-13.3264	Down regulated	Cytosine or purine or uracil or thiamine or allantoin permease family protein		SVEN_1320	1478254		-393				3.26957	Up regulated	Flavodoxin reductases (ferredoxin-NADPH reductases) family 1; Vanillate O-demethylase oxidoreductase
528	1479973	5.13248	1.42974e-07	SVEN_1320	1478254		1719				3.26957	Up regulated	Flavodoxin reductases (ferredoxin-NADPH reductases) family 1; Vanillate O-demethylase oxidoreductase		SVEN_1321	1480410		-437				-2.02485	Down regulated	putative alcohol dehydrogenase
529	1481513	5.73023	5.0148e-09	SVEN_1321	1480410		1103				-2.02485	Down regulated	putative alcohol dehydrogenase		SVEN_1322	1481842		-329				-1.30509	Down regulated	Aldehyde dehydrogenase
530	1488001	12.7484	1.59196e-37	SVEN_1326	1487448		553				-1.02394	Down regulated	putative dehydrogenase		SVEN_1327	1488246		-245				-1.81465	Down regulated	Transcriptional regulator, TetR family
531	1491657	9.22003	1.48506e-20	SVEN_1329	1490604		1053				5.9281	Up regulated	hypothetical protein		SVEN_1330	1492757		-1100				2.39014	Up regulated	hypothetical protein
532	1494923	7.17406	3.64016e-13	SVEN_1332	1494316	1494307	607	616	P	9nt upstream of gene SVEN_1332;	5.7949	Up regulated	putative GntR-family transcriptional regulator		SVEN_1333	1495113		-190				1.00402	Up regulated	hypothetical protein
533	1496535	8.35057	3.39674e-17	SVEN_1333	1495113		1422				1.00402	Up regulated	hypothetical protein		SVEN_1334	1497090	1497103	-555	-568	P	13nt upstream of gene SVEN_1334;	1.19998	Up regulated	Transcriptional regulator, TetR family
534	1499299	7.05339	8.73045e-13	SVEN_1337	1498885		414				-1.52301	Down regulated	L-carnitine dehydratase or bile acid-inducible protein F		SVEN_1338	1500612	1500658	-1313	-1359	P	46nt upstream of gene SVEN_1338;	-2.24291	Down regulated	hypothetical protein
535	1505749	7.61147	1.35498e-14	SVEN_1343	1505391		358				-2.80518	Down regulated	polysaccharide deacetylase		SVEN_1344	1506270		-521				-1.20435	Down regulated	putative ATPase
536	1509057	10.0802	3.3797e-24	SVEN_1346	1507821	1507819	1236	1238	P	2nt upstream of gene SVEN_1346;	-1.96389	Down regulated	acetyltransferase		SVEN_1347	1508758		299				-1.22025	Down regulated	hypothetical protein
537	1511837	11.2948	6.95824e-30	SVEN_1349	1511367		470				-1.01907	Down regulated	Tricarboxylate transport membrane protein TctA		SVEN_1350	1511877		-40				-2.66527	Down regulated	TctB citrate transporter
538	1514080	10.1607	1.48501e-24	SVEN_1353	1513821		259				1.50078	Up regulated	Chitin binding protein		SVEN_1354	1515703	1515781	-1623	-1701	P	78nt upstream of gene SVEN_1354;	1.27567	Up regulated	putative secreted lipase
539	1515011	4.06211	2.43152e-05	SVEN_1353	1513821		1190				1.50078	Up regulated	Chitin binding protein		SVEN_1354	1515703	1515781	-692	-770	P	78nt upstream of gene SVEN_1354;	1.27567	Up regulated	putative secreted lipase
540	1515477	3.89682	4.87328e-05	SVEN_1353	1513821		1656				1.50078	Up regulated	Chitin binding protein		SVEN_1354	1515703	1515781	-226	-304	P	78nt upstream of gene SVEN_1354;	1.27567	Up regulated	putative secreted lipase
541	1517387	7.25228	2.04911e-13	SVEN_1355	1516864		523				2.08442	Up regulated	hypothetical protein		SVEN_1356	1520373		-2986				3.02658	Up regulated	DNA polymerase III alpha subunit
542	1518080	5.76966	3.9715e-09	SVEN_1355	1516864		1216				2.08442	Up regulated	hypothetical protein		SVEN_1356	1520373		-2293				3.02658	Up regulated	DNA polymerase III alpha subunit
543	1518610	7.37735	8.07377e-14	SVEN_1355	1516864		1746				2.08442	Up regulated	hypothetical protein		SVEN_1356	1520373		-1763				3.02658	Up regulated	DNA polymerase III alpha subunit
544	1519388	4.54425	2.75659e-06	SVEN_1355	1516864		2524				2.08442	Up regulated	hypothetical protein		SVEN_1356	1520373		-985				3.02658	Up regulated	DNA polymerase III alpha subunit
545	1520833	5.20088	9.91711e-08	SVEN_1357	1520543	1520542	290	291	P	1nt upstream of gene SVEN_1357;	2.50682	Up regulated	hypothetical protein		SVEN_1358	1521679		-846				1.92429	Up regulated	hypothetical protein
546	1522296	5.63736	8.6336e-09	SVEN_1358	1521679		617				1.92429	Up regulated	hypothetical protein		SVEN_1359	1525519		-3223				1.63159	Up regulated	Alcohol dehydrogenase ; Acetaldehyde dehydrogenase
547	1523708	18.9991	8.67639e-81	SVEN_1358	1521679		2029				1.92429	Up regulated	hypothetical protein		SVEN_1359	1525519		-1811				1.63159	Up regulated	Alcohol dehydrogenase ; Acetaldehyde dehydrogenase
548	1524296	14.0972	1.97511e-45	SVEN_1358	1521679		2617				1.92429	Up regulated	hypothetical protein		SVEN_1359	1525519		-1223				1.63159	Up regulated	Alcohol dehydrogenase ; Acetaldehyde dehydrogenase
549	1526164	10.5807	1.83032e-26	SVEN_1359	1525519		645				1.63159	Up regulated	Alcohol dehydrogenase ; Acetaldehyde dehydrogenase		SVEN_1360	1526455	1526541	-291	-377	P	86nt upstream of gene SVEN_1360;	1.35227	Up regulated	streptogrisin B precursor
550	1527351	9.28022	8.45678e-21	SVEN_1360	1526455	1526541	896	810	P	86nt upstream of gene SVEN_1360;	1.35227	Up regulated	streptogrisin B precursor		SVEN_1361	1527492		-141				-1.32246	Down regulated	hypothetical protein
551	1531442	12.8388	4.97276e-38	SVEN_1364	1530872		570				4.56489	Up regulated	Periplasmic binding protein		SVEN_1365	1531716		-274				2.21707	Up regulated	putative ABC transporter ATP-binding protein
552	1538561	4.74585	1.03815e-06	SVEN_1370	1536271		2290				-2.77633	Down regulated	ABC transporter substrate-binding protein		SVEN_1371	1538535		26				-2.88738	Down regulated	putative regulator
553	1543159	6.37178	9.34204e-11	SVEN_1375	1542722	1542776	437	383	P	54nt upstream of gene SVEN_1375;	-1.96867	Down regulated	hypothetical protein		SVEN_1376	1543087		72				1.07419	Up regulated	Cytochrome c oxidase polypeptide I
554	1545753	59.5134	0	SVEN_1376	1543087		2666				1.07419	Up regulated	Cytochrome c oxidase polypeptide I		SVEN_1377	1545724		29				1.07593	Up regulated	Transcriptional regulator, DeoR family
555	1553426	7.2746	1.73729e-13	SVEN_1383	1552197		1229				2.12611	Up regulated	Branched-chain amino acid transport ATP-binding protein LivF		SVEN_1384	1553456		-30				1.90861	Up regulated	Transglycosylase domain protein
556	1554204	8.67825	2.00958e-18	SVEN_1386	1553798	1553741	406	463	PAi	57nt upstream of gene SVEN_1386; antisense to gene(s) SVEN_1385;	-1.28657	Down regulated	hypothetical protein		SVEN_1387	1554580		-376				-1.29401	Down regulated	hypothetical protein
557	1554837	12.8499	4.30532e-38	SVEN_1387	1554580		257				-1.29401	Down regulated	hypothetical protein		SVEN_1388	1556689	1556745	-1852	-1908	P	56nt upstream of gene SVEN_1388;	1.15232	Up regulated	GTP-binding protein EngA
558	1563633	4.93627	3.98158e-07	SVEN_1397	1562830		803				2.0077	Up regulated	hypothetical protein		SVEN_1398	1563856		-223				-1.8631	Down regulated	NrtR-regulated ADP-ribosyl-glycohydrolase DraG
559	1572546	5.69965	6.00267e-09	SVEN_1406	1571159	1571227	1387	1319	P	68nt upstream of gene SVEN_1406;	-1.42337	Down regulated	Chromosome (plasmid) partitioning protein ParA or Sporulation initiation inhibitor protein Soj		SVEN_1407	1572616	1572656	-70	-110	P	40nt upstream of gene SVEN_1407;	-13.3659	Down regulated	Alanine dehydrogenase
560	1576524	5.48067	2.11854e-08	SVEN_1409	1575529	1575593	995	931	P	64nt upstream of gene SVEN_1409;	-1.71104	Down regulated	ADP-ribose pyrophosphatase		SVEN_1410	1577272		-748				1.3678	Up regulated	CTP synthase
561	1578354	15.6641	1.33148e-55	SVEN_1411	1577922		432				1.33717	Up regulated	Glucoamylase and related glycosyl hydrolases		SVEN_1412	1579785	1579753	-1431	-1399	P	32nt upstream of gene SVEN_1412;	1.83459	Up regulated	putative oxidoreductase, oxygen dependent,FAD-dependent protein
562	1580342	25.4969	1.06549e-143	SVEN_1412	1579785	1579753	557	589	P	32nt upstream of gene SVEN_1412;	1.83459	Up regulated	putative oxidoreductase, oxygen dependent,FAD-dependent protein		SVEN_1413	1582839		-2497				2.04915	Up regulated	hypothetical protein
563	1582425	4.81908	7.21117e-07	SVEN_1412	1579785	1579753	2640	2672	P	32nt upstream of gene SVEN_1412;	1.83459	Up regulated	putative oxidoreductase, oxygen dependent,FAD-dependent protein		SVEN_1413	1582839		-414				2.04915	Up regulated	hypothetical protein
564	1584307	5.92467	1.56465e-09	SVEN_1413	1582839		1468				2.04915	Up regulated	hypothetical protein		SVEN_1414	1584399		-92				1.71183	Up regulated	amino acid permease family protein
565	1590754	5.01031	2.71711e-07	SVEN_1418	1589973		781				-1.46181	Down regulated	DNA repair protein RecN		SVEN_1419	1591042		-288				-1.03539	Down regulated	NAD kinase
566	1593992	11.86	9.54555e-33	SVEN_1423	1593385	1593413	607	579	P	28nt upstream of gene SVEN_1423;	-1.08816	Down regulated	ABC-type Fe3+-siderophore transport system,ATPase component		SVEN_1424	1594529		-537				-1.19848	Down regulated	4-nitrophenylphosphatase
567	1594772	4.1424	1.71847e-05	SVEN_1423	1593385	1593413	1387	1359	P	28nt upstream of gene SVEN_1423;	-1.08816	Down regulated	ABC-type Fe3+-siderophore transport system,ATPase component		SVEN_1424	1594529		243				-1.19848	Down regulated	4-nitrophenylphosphatase
568	1595682	6.52041	3.50584e-11	SVEN_1425	1594609	1594608	1073	1074	P	1nt upstream of gene SVEN_1425;	-2.3945	Down regulated	SpoOJ or ParA or ParB or repB family protein		SVEN_1426	1596718		-1036				1.11487	Up regulated	hypothetical protein
569	1596528	4.77522	8.97558e-07	SVEN_1425	1594609	1594608	1919	1920	P	1nt upstream of gene SVEN_1425;	-2.3945	Down regulated	SpoOJ or ParA or ParB or repB family protein		SVEN_1426	1596718		-190				1.11487	Up regulated	hypothetical protein
570	1598473	4.4014	5.37768e-06	SVEN_1426	1596718		1755				1.11487	Up regulated	hypothetical protein		SVEN_1427	1598774		-301				-1.04996	Down regulated	hypothetical protein
571	1601343	11.9321	4.02766e-33
572	1604960	8.27819	6.25327e-17	SVEN_1432	1604526	1604585	434	375	P	59nt upstream of gene SVEN_1432;	-1.08299	Down regulated	hypothetical protein		SVEN_1433	1605557	1605607	-597	-647	P	50nt upstream of gene SVEN_1433;	1.27868	Up regulated	putative stomatin or prohibitin-family membrane protease subunit YbbK
573	1609887	30.0649	6.97891e-199	SVEN_1438	1609095		792				1.01258	Up regulated	putative two-component system response regulator		SVEN_1439	1610233	1610233	-346	-346	P	0nt upstream of gene SVEN_1439;	-1.87667	Down regulated	putative two-component system sensor kinase
574	1620952	18.8935	6.453e-80	SVEN_1449	1620205		747				-1.10034	Down regulated	Enoyl-[acyl-carrier-protein] reductase		SVEN_1450	1620988		-36				-1.32737	Down regulated	acetoacetyl-CoA reductase
575	1623819	48.263	0	SVEN_1451	1622849		970				1.10748	Up regulated	hypothetical protein		SVEN_1452	1629536		-5717
576	1630047	4.52682	2.99386e-06	SVEN_1453	1629536	1629482	511	565	P	54nt upstream of gene SVEN_1453;	1.0378	Up regulated	TldD family protein, Actinobacterial subgroup		SVEN_1454	1631142		-1095				-1.0223	Down regulated	TldE or PmbA family protein, Actinobacterial subgroup
577	1632521	17.4303	2.42793e-68	SVEN_1454	1631142		1379				-1.0223	Down regulated	TldE or PmbA family protein, Actinobacterial subgroup		SVEN_1455	1632588	1632551	-67	-30	P	37nt upstream of gene SVEN_1455;	-1.50963	Down regulated	Tyrosyl-tRNA synthetase cluster 1
578	1634200	4.07667	2.28428e-05	SVEN_1455	1632588	1632551	1612	1649	P	37nt upstream of gene SVEN_1455;	-1.50963	Down regulated	Tyrosyl-tRNA synthetase cluster 1		SVEN_1456	1634279		-79				1.52003	Up regulated	putative integral membrane protein
579	1635042	8.2065	1.13861e-16	SVEN_1458	1634848		194				1.1167	Up regulated	hypothetical protein		SVEN_1459	1636157	1636191	-1115	-1149	P	34nt upstream of gene SVEN_1459;	-3.01397	Down regulated	Molybdenum cofactor biosynthesis protein MoaA
580	1636189	6.85432	3.58262e-12	SVEN_1458	1634848		1341				1.1167	Up regulated	hypothetical protein		SVEN_1459	1636157	1636191	32	-2	P	34nt upstream of gene SVEN_1459;	-3.01397	Down regulated	Molybdenum cofactor biosynthesis protein MoaA
581	1640995	4.18756	1.40986e-05	SVEN_1463	1640205		790				-1.07147	Down regulated	CoA transferase, CAIB or BAIF family		SVEN_1464	1642613		-1618				1.14247	Up regulated	Threonine dehydrogenase and related Zn-dependent dehydrogenases
582	1642785	4.62439	1.8785e-06	SVEN_1463	1640205		2580				-1.07147	Down regulated	CoA transferase, CAIB or BAIF family		SVEN_1464	1642613		172				1.14247	Up regulated	Threonine dehydrogenase and related Zn-dependent dehydrogenases
583	1646666	5.71336	5.53836e-09	SVEN_1468	1646243		423				1.35571	Up regulated	hypothetical protein		SVEN_1469	1647526		-860				-1.23013	Down regulated	hypothetical protein
584	1651558	12.6892	3.39346e-37	SVEN_1474	1651094	1651093	464	465	P	1nt upstream of gene SVEN_1474;	3.1342	Up regulated	hypothetical protein		SVEN_1475	1651406	1651405	152	153	P	1nt upstream of gene SVEN_1475;	1.26325	Up regulated	Cytochrome oxidase biogenesis protein Surf1,facilitates heme A insertion
585	1652275	4.978	3.21217e-07	SVEN_1475	1651406	1651405	869	870	P	1nt upstream of gene SVEN_1475;	1.26325	Up regulated	Cytochrome oxidase biogenesis protein Surf1,facilitates heme A insertion		SVEN_1476	1652259	1652258	16	17	P	1nt upstream of gene SVEN_1476;	2.87288	Up regulated	Glucoamylase and related glycosyl hydrolases
586	1653338	4.41703	5.00331e-06	SVEN_1476	1652259	1652258	1079	1080	P	1nt upstream of gene SVEN_1476;	2.87288	Up regulated	Glucoamylase and related glycosyl hydrolases		SVEN_1477	1654054		-716				1.99419	Up regulated	3-oxoacyl-[acyl-carrier protein] reductase
587	1654076	5.22684	8.6216e-08	SVEN_1476	1652259	1652258	1817	1818	P	1nt upstream of gene SVEN_1476;	2.87288	Up regulated	Glucoamylase and related glycosyl hydrolases		SVEN_1477	1654054		22				1.99419	Up regulated	3-oxoacyl-[acyl-carrier protein] reductase
588	1661304	4.36151	6.45845e-06	SVEN_1485	1659442		1862				-1.23211	Down regulated	putative transcriptional regulator		SVEN_1486	1661343	1661429	-39	-125	P	86nt upstream of gene SVEN_1486;	-1.1731	Down regulated	putative ABC transporter ATP-binding protein
589	1662273	4.21692	1.23829e-05	SVEN_1487	1661612	1661429	661	844	P	183nt upstream of gene SVEN_1487;	2.28778	Up regulated	YpfJ protein, zinc metalloprotease superfamily		SVEN_1488	1662570	1662531	-297	-258	P	39nt upstream of gene SVEN_1488;	1.52614	Up regulated	hypothetical protein
590	1665854	37.5519	0	SVEN_1490	1665662	1665662	192	192	P	0nt upstream of gene SVEN_1490;	2.71949	Up regulated	putative secreted protein		SVEN_1491	1666045	1666014	-191	-160	P	31nt upstream of gene SVEN_1491;	-1.93919	Down regulated	Probable low-affinity inorganic phosphate transporter
591	1668264	13.6837	6.35331e-43	SVEN_1493	1667894		370						L-threonine 3-O-phosphate decarboxylase		SVEN_1494	1668339	1668193	-75	71	P	146nt upstream of gene SVEN_1494;	-1.71953	Down regulated	Adenosylcobinamide-phosphate synthase
592	1669451	19.135	6.45694e-82	SVEN_1494	1668339	1668193	1112	1258	P	146nt upstream of gene SVEN_1494;	-1.71953	Down regulated	Adenosylcobinamide-phosphate synthase		SVEN_1495	1669298		153				-1.30828	Down regulated	Cobyric acid synthase
593	1670077	5.15954	1.23782e-07	SVEN_1495	1669298		779				-1.30828	Down regulated	Cobyric acid synthase		SVEN_1496	1670880		-803				-1.50539	Down regulated	ChlI component of cobalt chelatase involved in B12 biosynthesis or ChlD component of cobalt chelatase involved in B12 biosynthesis
594	1687064	4.19336	1.37425e-05	SVEN_1508	1686099		965				-1.4235	Down regulated	regulatory protein, MarR		SVEN_1509	1687785	1687785	-721	-721	P	0nt upstream of gene SVEN_1509;	1.46862	Up regulated	Cysteine desulfurase
595	1687744	11.4795	8.36495e-31	SVEN_1508	1686099		1645				-1.4235	Down regulated	regulatory protein, MarR		SVEN_1509	1687785	1687785	-41	-41	P	0nt upstream of gene SVEN_1509;	1.46862	Up regulated	Cysteine desulfurase
596	1697743	6.366	9.70135e-11	SVEN_1519	1696829		914				-1.12762	Down regulated	hypothetical protein		SVEN_1520	1697821		-78				-1.17012	Down regulated	putative two-component system sensor kinase
597	1700084	4.36905	6.23935e-06	SVEN_1522	1699828	1699824	256	260	P	4nt upstream of gene SVEN_1522;	1.92288	Up regulated	Cell division protein FtsI		SVEN_1523	1701343		-1259				1.1406	Up regulated	hypothetical protein
598	1707259	8.9666	1.52907e-19	SVEN_1526	1706111		1148				2.41809	Up regulated	Serine phosphatase RsbU, regulator of sigma subunit		SVEN_1527	1708943		-1684				2.17219	Up regulated	hypothetical protein
599	1708007	8.95924	1.63466e-19	SVEN_1526	1706111		1896				2.41809	Up regulated	Serine phosphatase RsbU, regulator of sigma subunit		SVEN_1527	1708943		-936				2.17219	Up regulated	hypothetical protein
600	1708627	16.072	2.00424e-58	SVEN_1526	1706111		2516				2.41809	Up regulated	Serine phosphatase RsbU, regulator of sigma subunit		SVEN_1527	1708943		-316				2.17219	Up regulated	hypothetical protein
601	1714381	9.00158	1.11246e-19	SVEN_1532	1713442		939				-4.89144	Down regulated	hypothetical protein		SVEN_1533	1714589		-208				-1.55143	Down regulated	transcriptional regulator, AraC family
602	1721665	4.54166	2.79063e-06	SVEN_1540	1721506		159				1.3017	Up regulated	putative large secreted protein		SVEN_1541	1724109		-2444				1.44867	Up regulated	hypothetical protein
603	1722608	5.11851	1.5398e-07	SVEN_1540	1721506		1102				1.3017	Up regulated	putative large secreted protein		SVEN_1541	1724109		-1501				1.44867	Up regulated	hypothetical protein
604	1726455	8.85434	4.20908e-19	SVEN_1544	1725600		855				1.1037	Up regulated	Dihydrodipicolinate synthase		SVEN_1545	1726681	1726718	-226	-263	P	37nt upstream of gene SVEN_1545;	-1.55581	Down regulated	hypothetical protein
605	1728281	6.47448	4.75692e-11	SVEN_1546	1727806		475				-1.3595	Down regulated	2,3,4,5-tetrahydropyridine-2,6-dicarboxylate N-succinyltransferase		SVEN_1547	1728386		-105				1.50078	Up regulated	Transcriptional regulator, TetR family
606	1730599	5.90635	1.74882e-09	SVEN_1550	1730287		312				-3.88512	Down regulated	PaaD protein (DUF59) involved in Fe-S cluster assembly		SVEN_1551	1730754		-155				-1.8304	Down regulated	putative iron-sulfur cluster assembly scaffold protein for SUF system, SufE2
607	1738353	6.88856	2.81795e-12	SVEN_1559	1737731		622				-1.24554	Down regulated	ABC-type multidrug transport system, permease component		SVEN_1560	1738569		-216				-1.8896	Down regulated	Cytochrome oxidase assembly protein
608	1740800	45.2152	0	SVEN_1560	1738569		2231				-1.8896	Down regulated	Cytochrome oxidase assembly protein		SVEN_1561	1740697	1740733	103	67	P	36nt upstream of gene SVEN_1561;	1.0198	Up regulated	nodulin or glutamate-ammonia ligase protein
609	1744182	9.24707	1.15366e-20	SVEN_1564	1742473	1742352	1709	1830	P	121nt upstream of gene SVEN_1564;	1.17135	Up regulated	Transketolase		SVEN_1565	1744597	1744567	-415	-385	P	30nt upstream of gene SVEN_1565;	1.22791	Up regulated	Transaldolase
610	1746888	5.29814	5.84948e-08	SVEN_1566	1745721	1747090	1167	-202	IP	within gene(s) SVEN_1566; 160nt upstream of gene SVEN_1567;	1.71318	Up regulated	Glucose-6-phosphate 1-dehydrogenase		SVEN_1567	1747250		-362				1.49259	Up regulated	OpcA, an allosteric effector of glucose-6-phosphate dehydrogenase, actinobacterial
611	1749393	4.12979	1.81545e-05	SVEN_1568	1748281		1112				1.07849	Up regulated	6-phosphogluconolactonase , eukaryotic type		SVEN_1569	1750666		-1273				-1.02378	Down regulated	transmembrane protein
612	1753844	5.5478	1.44642e-08	SVEN_1571	1752838	1752876	1006	968	P	38nt upstream of gene SVEN_1571;	1.2419	Up regulated	Glucose-6-phosphate isomerase		SVEN_1572	1754115		-271				1.18212	Up regulated	hypothetical protein
613	1775844	12.3841	1.59395e-35	SVEN_1591	1775230		614				-1.16497	Down regulated	metallo-beta-lactamase superfamily protein		SVEN_1592	1775898		-54				1.20982	Up regulated	Permeases of the major facilitator superfamily
614	1776460	6.804	5.0876e-12	SVEN_1592	1775898		562				1.20982	Up regulated	Permeases of the major facilitator superfamily		SVEN_1593	1777578	1777332	-1118	-872	P	246nt upstream of gene SVEN_1593;	1.10302	Up regulated	hypothetical protein
615	1777250	4.55231	2.65294e-06	SVEN_1592	1775898		1352				1.20982	Up regulated	Permeases of the major facilitator superfamily		SVEN_1593	1777578	1777332	-328	-82	P	246nt upstream of gene SVEN_1593;	1.10302	Up regulated	hypothetical protein
616	1780596	6.46174	5.17541e-11	SVEN_1594	1778075		2521				1.09637	Up regulated	hypothetical protein		SVEN_1595	1781337	1781360	-741	-764	P	23nt upstream of gene SVEN_1595;	-2.27824	Down regulated	Integral membrane protein TerC
617	1782575	4.18842	1.40451e-05	SVEN_1595	1781337	1781360	1238	1215	P	23nt upstream of gene SVEN_1595;	-2.27824	Down regulated	Integral membrane protein TerC		SVEN_1596	1783628		-1053				-1.11728	Down regulated	putative export associated protein
618	1783213	8.11619	2.40525e-16	SVEN_1595	1781337	1781360	1876	1853	P	23nt upstream of gene SVEN_1595;	-2.27824	Down regulated	Integral membrane protein TerC		SVEN_1596	1783628		-415				-1.11728	Down regulated	putative export associated protein
619	1786193	6.74289	7.76315e-12	SVEN_1597	1784270	1784326	1923	1867	P	56nt upstream of gene SVEN_1597;	-1.02317	Down regulated	Tellurium resistance protein TerD		SVEN_1598	1786608		-415				1.96378	Up regulated	Excinuclease ABC subunit B
620	1793601	35.1815	1.91982e-271	SVEN_1603	1792158		1443				-2.84296	Down regulated	hypothetical protein		SVEN_1604	1793501	1793726	100	-125	P	225nt upstream of gene SVEN_1604;	2.62637	Up regulated	hypothetical protein
621	1797237	5.97209	1.17115e-09	SVEN_1608	1797008	1797230	229	7	PAi	222nt upstream of gene SVEN_1608; antisense to gene(s) SVEN_1609;	6.02947	Up regulated	Uridine kinase		SVEN_1609	1797119		118				2.51024	Up regulated	hypothetical protein
622	1799343	6.60666	1.96546e-11	SVEN_1611	1798418		925				2.0073	Up regulated	Transcriptional regulator, MerR family		SVEN_1612	1799481		-138				-1.31005	Down regulated	Transcriptional regulator, HxlR family
623	1800046	11.9789	2.29156e-33	SVEN_1613	1799573		473				1.36679	Up regulated	Aspartate or tyrosine or aromatic aminotransferase		SVEN_1614	1800875		-829				-2.06344	Down regulated	hypothetical protein
624	1802411	7.16397	3.91869e-13	SVEN_1615	1801347		1064				1.42141	Up regulated	hypothetical protein		SVEN_1616	1802881	1802920	-470	-509	P	39nt upstream of gene SVEN_1616;	-1.17059	Down regulated	putative secreted protein
625	1809511	11.4132	1.79712e-30	SVEN_1621	1809208		303				1.2267	Up regulated	Dephospho-CoA kinase		SVEN_1622	1810178	1810201	-667	-690	P	23nt upstream of gene SVEN_1622;	-1.28497	Down regulated	hypothetical protein
626	1810269	6.36135	9.99916e-11	SVEN_1621	1809208		1061				1.2267	Up regulated	Dephospho-CoA kinase		SVEN_1622	1810178	1810201	91	68	P	23nt upstream of gene SVEN_1622;	-1.28497	Down regulated	hypothetical protein
627	1815485	11.8147	1.63896e-32	SVEN_1625	1813089		2396				1.1406	Up regulated	ATP-dependent RNA helicase		SVEN_1626	1816755		-1270				1.45076	Up regulated	probably membrane protein
628	1816582	6.33811	1.16298e-10	SVEN_1625	1813089		3493				1.1406	Up regulated	ATP-dependent RNA helicase		SVEN_1626	1816755		-173				1.45076	Up regulated	probably membrane protein
629	1819565	22.205	1.53603e-109	SVEN_1629	1819105		460				1.03599	Up regulated	hypothetical protein		SVEN_1630	1820878		-1313				2.01169	Up regulated	putative secreted protein
630	1823502	6.27855	1.70876e-10	SVEN_1630	1820878		2624				2.01169	Up regulated	putative secreted protein		SVEN_1631	1823799		-297				1.38756	Up regulated	DNA polymerase I
631	1825482	4.26187	1.01363e-05	SVEN_1632	1823895	1823859	1587	1623	P	36nt upstream of gene SVEN_1632;	-1.19898	Down regulated	putative formate dehydrogenase oxidoreductase protein		SVEN_1633	1826253		-771				-1.09202	Down regulated	ComA operon protein 2
632	1826139	3.90329	4.74466e-05	SVEN_1632	1823895	1823859	2244	2280	P	36nt upstream of gene SVEN_1632;	-1.19898	Down regulated	putative formate dehydrogenase oxidoreductase protein		SVEN_1633	1826253		-114				-1.09202	Down regulated	ComA operon protein 2
633	1829118	11.1578	3.28056e-29	SVEN_1635	1828532		586				1.06408	Up regulated	High-affinity branched-chain amino acid transport system permease protein LivH		SVEN_1636	1829494		-376				1.06338	Up regulated	Branched-chain amino acid transport system permease protein LivM
634	1837277	4.2824	9.24448e-06	SVEN_1642	1836456		821				-1.05092	Down regulated	2,3-cyclic-nucleotide 2-phosphodiesterase		SVEN_1643	1839685		-2408				1.02721	Up regulated	Siderophore biosynthesis protein, monooxygenase
635	1838151	32.2895	4.91584e-229	SVEN_1642	1836456		1695				-1.05092	Down regulated	2,3-cyclic-nucleotide 2-phosphodiesterase		SVEN_1643	1839685		-1534				1.02721	Up regulated	Siderophore biosynthesis protein, monooxygenase
636	1839217	6.39636	7.95633e-11	SVEN_1642	1836456		2761				-1.05092	Down regulated	2,3-cyclic-nucleotide 2-phosphodiesterase		SVEN_1643	1839685		-468				1.02721	Up regulated	Siderophore biosynthesis protein, monooxygenase
637	1840126	4.49498	3.47882e-06	SVEN_1643	1839685		441				1.02721	Up regulated	Siderophore biosynthesis protein, monooxygenase		SVEN_1644	1841064		-938				-1.18991	Down regulated	Siderophore biosynthesis L-2,4-diaminobutyrate decarboxylase
638	1846148	51.4855	0	SVEN_1647	1845174	1845177	974	971	P	3nt upstream of gene SVEN_1647;	1.27047	Up regulated	Chorismate mutase I		SVEN_1648	1846073	1846129	75	19	P	56nt upstream of gene SVEN_1648;	-1.27787	Down regulated	Transcriptional regulator, AraC family
639	1848884	6.42506	6.59101e-11	SVEN_1649	1846183	1846145	2701	2739	P	38nt upstream of gene SVEN_1649;	1.13295	Up regulated	Beta-galactosidase		SVEN_1650	1848855	1848919	29	-35	P	64nt upstream of gene SVEN_1650;	6.59584	Up regulated	Trypsin protease precursor
640	1852310	4.05367	2.52097e-05	SVEN_1653	1850442		1868				-1.02438	Down regulated	hypothetical protein		SVEN_1654	1852436		-126				1.25959	Up regulated	Guanyl-specific ribonuclease Sa
641	1855158	5.30326	5.68756e-08	SVEN_1657	1854336		822				-2.28452	Down regulated	Probable enoyl-CoA hydratase EchA20		SVEN_1658	1855082		76				3.37676	Up regulated	putative CoA-transferase subunit alpha
642	1856596	6.33395	1.1948e-10	SVEN_1659	1855936		660				2.67327	Up regulated	putative CoA-transferase subunit beta		SVEN_1660	1856667		-71				1.38823	Up regulated	2-nitropropane dioxygenase
643	1858511	34.4022	1.1669e-259	SVEN_1661	1857767		744				-1.10915	Down regulated	hypothetical protein		SVEN_1662	1860168		-1657				-2.58499	Down regulated	ATP-dependent RNA helicase
644	1867466	53.5373	0	SVEN_1669	1865889		1577				-1.74201	Down regulated	acyl-CoA dehydrogenase		SVEN_1670	1867449		17				-1.20156	Down regulated	hypthetical protein SCD63.18c
645	1873155	4.39974	5.41915e-06	SVEN_1675	1870492		2663				1.51642	Up regulated	Alpha or beta hydrolase fold-3 domain protein		SVEN_1676	1872980		175				3.82679	Up regulated	Glutamate synthase
646	1880195	4.3508	6.78214e-06	SVEN_1679	1879042	1878995	1153	1200	P	47nt upstream of gene SVEN_1679;	1.86208	Up regulated	hypothetical protein		SVEN_1680	1880037	1881546	158	-1351	IP	within gene(s) SVEN_1680; 1nt upstream of gene SVEN_1681;	2.04417	Up regulated	hypothetical protein
647	1881145	4.50398	3.33462e-06	SVEN_1680	1880037	1881546	1108	-401	IP	within gene(s) SVEN_1680; 1nt upstream of gene SVEN_1681;	2.04417	Up regulated	hypothetical protein		SVEN_1681	1881547		-402				2.3085	Up regulated	ADP-ribosylglycohydrolase
648	1886219	44.3159	0	SVEN_1685	1885004		1215				1.18302	Up regulated	hypothetical protein		SVEN_1686	1886260		-41				1.19929	Up regulated	Citrate lyase beta chain
649	1887343	11.9655	2.69495e-33	SVEN_1686	1886260		1083				1.19929	Up regulated	Citrate lyase beta chain		SVEN_1687	1888083	1888086	-740	-743	P	3nt upstream of gene SVEN_1687;	-1.63724	Down regulated	Prolipoprotein diacylglyceryl transferase
650	1888564	5.59723	1.08903e-08	SVEN_1687	1888083	1888086	481	478	P	3nt upstream of gene SVEN_1687;	-1.63724	Down regulated	Prolipoprotein diacylglyceryl transferase		SVEN_1688	1888972	1888972	-408	-408	P	0nt upstream of gene SVEN_1688;	-1.07572	Down regulated	hypothetical protein
651	1889415	8.89332	2.9655e-19	SVEN_1688	1888972	1888972	443	443	P	0nt upstream of gene SVEN_1688;	-1.07572	Down regulated	hypothetical protein		SVEN_1689	1889869		-454				2.75542	Up regulated	Tryptophan synthase alpha chain
652	1895839	14.135	1.15584e-45	SVEN_1695	1894288		1551				-1.04769	Down regulated	hypothetical protein		SVEN_1696	1895808		31				1.16119	Up regulated	Anthranilate synthase, aminase component
653	1898446	7.13778	4.74264e-13	SVEN_1699	1898208		238				2.42537	Up regulated	putative integral membrane efflux protein		SVEN_1700	1898792		-346				1.45612	Up regulated	Transcriptional regulator, ArsR family
654	1903727	3.96991	3.59504e-05	SVEN_1707	1903326		401				1.81415	Up regulated	Histidinol-phosphate aminotransferase		SVEN_1708	1904675	1904675	-948	-948	P	0nt upstream of gene SVEN_1708;	1.66203	Up regulated	Histidinol dehydrogenase
655	1906660	16.4661	3.21433e-61	SVEN_1709	1904879	1904805	1781	1855	P	74nt upstream of gene SVEN_1709;	8.8298	Up regulated	putative membrane-associated oxidoreductase		SVEN_1710	1906650		10				2.77255	Up regulated	hypothetical protein
656	1907702	8.12184	2.29586e-16	SVEN_1710	1906650		1052				2.77255	Up regulated	hypothetical protein		SVEN_1711	1907752	1907751	-50	-49	P	1nt upstream of gene SVEN_1711;	-1.60296	Down regulated	possible Lon protease
657	1917684	8.75681	1.00424e-18	SVEN_1719	1917133		551				-1.87289	Down regulated	hypothetical protein		SVEN_1720	1918511		-827				-1.45687	Down regulated	hypothetical protein
658	1919864	4.37556	6.05612e-06	SVEN_1721	1919286		578				-1.31105	Down regulated	hypothetical protein		SVEN_1722	1920240	1920239	-376	-375	P	1nt upstream of gene SVEN_1722;	-1.6426	Down regulated	putative secreted alkaline phosphatase
659	1920802	8.42419	1.81633e-17	SVEN_1722	1920240	1920239	562	563	P	1nt upstream of gene SVEN_1722;	-1.6426	Down regulated	putative secreted alkaline phosphatase		SVEN_1723	1922257		-1455				1.26248	Up regulated	hypothetical protein
660	1922021	10.7571	2.74228e-27	SVEN_1722	1920240	1920239	1781	1782	P	1nt upstream of gene SVEN_1722;	-1.6426	Down regulated	putative secreted alkaline phosphatase		SVEN_1723	1922257		-236				1.26248	Up regulated	hypothetical protein
661	1927153	6.12254	4.60486e-10	SVEN_1727	1926819		334				-1.19147	Down regulated	GNAT family acetyltransferase YjcF		SVEN_1728	1927757	1927757	-604	-604	P	0nt upstream of gene SVEN_1728;	-1.52834	Down regulated	Ribosomal large subunit pseudouridine synthase D
662	1935613	4.66854	1.51675e-06	SVEN_1734	1935435	1934865	178	748	IP	within gene(s) SVEN_1734; 134nt upstream of gene SVEN_1733;	1.01518	Up regulated	hypothetical protein		SVEN_1735	1936294	1935674	-681	-61	IP	within gene(s) SVEN_1735; 239nt upstream of gene SVEN_1734;	-1.16642	Down regulated	Hypothetical protein YggS
663	1937053	5.46292	2.34176e-08	SVEN_1735	1936294	1935674	759	1379	IP	within gene(s) SVEN_1735; 239nt upstream of gene SVEN_1734;	-1.16642	Down regulated	Hypothetical protein YggS		SVEN_1736	1937031		22				1.1837	Up regulated	hypothetical protein
664	1937692	8.54696	6.3185e-18	SVEN_1736	1937031		661				1.1837	Up regulated	hypothetical protein		SVEN_1737	1938242	1938345	-550	-653	P	103nt upstream of gene SVEN_1737;	1.37342	Up regulated	Cell division protein FtsZ
665	1939750	4.88879	5.07293e-07	SVEN_1738	1939336		414				-1.04362	Down regulated	Cell division protein FtsQ		SVEN_1739	1940459		-709				1.3667	Up regulated	UDP-N-acetylglucosamine--N-acetylmuramyl-(pentapeptide) pyrophosphoryl-undecaprenol N-acetylglucosamine transferase
666	1940820	8.98716	1.2685e-19	SVEN_1739	1940459		361				1.3667	Up regulated	UDP-N-acetylglucosamine--N-acetylmuramyl-(pentapeptide) pyrophosphoryl-undecaprenol N-acetylglucosamine transferase		SVEN_1740	1941806		-986				1.09222	Up regulated	Cell division protein FtsW
667	1947062	8.34962	3.42415e-17	SVEN_1743	1945775		1287				1.29566	Up regulated	UDP-N-acetylmuramoylalanyl-D-glutamyl-2,6-diaminopimelate--D-alanyl-D-alanine ligase		SVEN_1744	1947477		-415				1.15348	Up regulated	UDP-N-acetylmuramoylalanyl-D-glutamate--L,L-2,6-diaminopimelate ligase
668	1948895	7.90888	1.29861e-15	SVEN_1744	1947477		1418				1.15348	Up regulated	UDP-N-acetylmuramoylalanyl-D-glutamate--L,L-2,6-diaminopimelate ligase		SVEN_1745	1949263		-368				1.61978	Up regulated	Cell division protein FtsI
669	1952023	23.5794	3.13856e-123	SVEN_1748	1951319		704				-1.0503	Down regulated	Carbonic anhydrase		SVEN_1749	1952081	1952014	-58	9	P	67nt upstream of gene SVEN_1749;	-1.34877	Down regulated	MoxR ATPases
670	1958598	5.54554	1.46521e-08	SVEN_1753	1958440	1958471	158	127	P	31nt upstream of gene SVEN_1753;	-1.10469	Down regulated	S-adenosylmethionine-dependentmethyltransferase		SVEN_1754	1959025	1959067	-427	-469	P	42nt upstream of gene SVEN_1754;	2.00105	Up regulated	hypothetical protein
671	1969109	4.86167	5.81998e-07	SVEN_1764	1968377	1968377	732	732	P	0nt upstream of gene SVEN_1764;	1.02429	Up regulated	putative transcriptional regulatory protein		SVEN_1765	1969635	1969635	-526	-526	P	0nt upstream of gene SVEN_1765;	-1.27297	Down regulated	Ferredoxin reductase
672	1971045	24.8939	4.32593e-137	SVEN_1766	1969829	1969716	1216	1329	P	113nt upstream of gene SVEN_1766;	-5.55265	Down regulated	Glycine oxidase ThiO		SVEN_1767	1971034		11				-13.3264	Down regulated	Sulfur carrier protein ThiS
673	1977396	3.97079	3.58172e-05	SVEN_1775	1977288	1977281	108	115	P	7nt upstream of gene SVEN_1775;			2-keto-3-deoxy-D-arabino-heptulosonate-7-phosphate synthase II		SVEN_1776	1979025	1979030	-1629	-1634	P	5nt upstream of gene SVEN_1776;	-1.04066	Down regulated	2-keto-3-deoxy-D-arabino-heptulosonate-7-phosphate synthase II
674	1978308	4.2536	1.05181e-05	SVEN_1775	1977288	1977281	1020	1027	P	7nt upstream of gene SVEN_1775;			2-keto-3-deoxy-D-arabino-heptulosonate-7-phosphate synthase II		SVEN_1776	1979025	1979030	-717	-722	P	5nt upstream of gene SVEN_1776;	-1.04066	Down regulated	2-keto-3-deoxy-D-arabino-heptulosonate-7-phosphate synthase II
675	1983803	5.58406	1.17485e-08	SVEN_1778	1982706	1982547	1097	1256	P	159nt upstream of gene SVEN_1778;	1.72273	Up regulated	2-Amino-2-deoxy-isochorismate synthase		SVEN_1779	1985603	1985636	-1800	-1833	P	33nt upstream of gene SVEN_1779;	1.31378	Up regulated	D-lactate dehydrogenase
676	1985092	4.11125	1.96759e-05	SVEN_1778	1982706	1982547	2386	2545	P	159nt upstream of gene SVEN_1778;	1.72273	Up regulated	2-Amino-2-deoxy-isochorismate synthase		SVEN_1779	1985603	1985636	-511	-544	P	33nt upstream of gene SVEN_1779;	1.31378	Up regulated	D-lactate dehydrogenase
677	1987633	3.90588	4.69414e-05	SVEN_1780	1986346		1287				1.08056	Up regulated	putative two-component system response regulator		SVEN_1781	1987566		67				-1.07289	Down regulated	putative two-component system sensor kinase
678	1988222	9.36764	3.70876e-21	SVEN_1781	1987566		656				-1.07289	Down regulated	putative two-component system sensor kinase		SVEN_1782	1988334	1987726	-112	496	IP	within gene(s) SVEN_1782; 160nt upstream of gene SVEN_1781;	1.27294	Up regulated	1-acyl-sn-glycerol-3-phosphate acyltransferase
679	1989167	4.55939	2.56506e-06	SVEN_1783	1988629	1988454	538	713	P	175nt upstream of gene SVEN_1783;	-1.27169	Down regulated	putative esterase or lipase		SVEN_1784	1989311		-144				-1.26459	Down regulated	hypothetical protein
680	1994415	8.78352	7.92187e-19	SVEN_1789	1994012	1994069	403	346	P	57nt upstream of gene SVEN_1789;	-1.76945	Down regulated	hypothetical protein		SVEN_1790	1994871	1994871	-456	-456	P	0nt upstream of gene SVEN_1790;	-1.05331	Down regulated	hypothetical protein
681	1995103	5.23573	8.21682e-08	SVEN_1790	1994871	1994871	232	232	P	0nt upstream of gene SVEN_1790;	-1.05331	Down regulated	hypothetical protein		SVEN_1791	1995127	1994940	-24	163	P	187nt upstream of gene SVEN_1791;	-1.27252	Down regulated	Long-chain-fatty-acid--CoA ligase
682	1995726	5.27263	6.72402e-08	SVEN_1791	1995127	1994940	599	786	P	187nt upstream of gene SVEN_1791;	-1.27252	Down regulated	Long-chain-fatty-acid--CoA ligase		SVEN_1792	1998182		-2456				-1.65451	Down regulated	Glycosyl transferase, group 1
683	2007032	28.4801	1.03296e-178	SVEN_1799	2006593		439				-1.05692	Down regulated	hypothetical protein		SVEN_1800	2006869	2006941	163	91	P	72nt upstream of gene SVEN_1800;	-1.13836	Down regulated	SC6G10.11c, len: 79aa
684	2012670	7.37345	8.31323e-14	SVEN_1804	2011148	2011191	1522	1479	P	43nt upstream of gene SVEN_1804;	-1.47591	Down regulated	Anthranilate phosphoribosyltransferase		SVEN_1805	2012926		-256				1.98948	Up regulated	Ubiquinol--cytochrome c reductase, cytochrome B subunit
685	2014169	18.4764	1.59862e-76	SVEN_1806	2013975		194				1.38296	Up regulated	Ubiquinol-cytochrome C reductase iron-sulfur subunit		SVEN_1807	2014781		-612				1.32047	Up regulated	ubiquinol cytochrome C oxidoreductase, cytochrome C1 subunit
686	2018779	6.50672	3.84044e-11	SVEN_1811	2017535		1244				-2.41144	Down regulated	probable iron binding protein of the HesB_IscA_SufA family		SVEN_1812	2019599		-820				1.14773	Up regulated	Cytochrome c oxidase polypeptide I
687	2019436	6.80803	4.9472e-12	SVEN_1811	2017535		1901				-2.41144	Down regulated	probable iron binding protein of the HesB_IscA_SufA family		SVEN_1812	2019599		-163				1.14773	Up regulated	Cytochrome c oxidase polypeptide I
688	2020020	23.5602	4.93107e-123	SVEN_1812	2019599		421				1.14773	Up regulated	Cytochrome c oxidase polypeptide I		SVEN_1813	2020561		-541				1.13594	Up regulated	Cytochrome c oxidase polypeptide II
689	2030551	4.46202	4.0595e-06	SVEN_1820	2026193	2026159	4358	4392	P	34nt upstream of gene SVEN_1820;	-1.51527	Down regulated	Quinolinate synthetase		SVEN_1821	2030592		-41				1.77697	Up regulated	RND multidrug efflux transporter; Acriflavin resistance protein
690	2034571	4.13421	1.78091e-05	SVEN_1826	2034213	2034212	358	359	P	1nt upstream of gene SVEN_1826;	-1.09518	Down regulated	possible alpha-ribazole-5-phosphate phosphatase		SVEN_1827	2034884		-313				-1.35301	Down regulated	putative methyltransferase
691	2039221	9.218	1.5134e-20	SVEN_1831	2038481	2038433	740	788	P	48nt upstream of gene SVEN_1831;	1.39152	Up regulated	Nicotinate-nucleotide--dimethylbenzimidazolephosphoribosyltransferase		SVEN_1832	2039687	2039686	-466	-465	P	1nt upstream of gene SVEN_1832;	2.41652	Up regulated	putative membrane protein found fused to lysyl-tRNA synthetase protein
692	2041118	5.04812	2.23085e-07	SVEN_1832	2039687	2039686	1431	1432	P	1nt upstream of gene SVEN_1832;	2.41652	Up regulated	putative membrane protein found fused to lysyl-tRNA synthetase protein		SVEN_1833	2041462		-344				2.39684	Up regulated	integral membrane protein
693	2042926	3.91147	4.58674e-05	SVEN_1833	2041462		1464				2.39684	Up regulated	integral membrane protein		SVEN_1834	2042891	2042916	35	10	P	25nt upstream of gene SVEN_1834;	1.26076	Up regulated	putative integral membrane protein
694	2044970	13.7441	2.76335e-43	SVEN_1836	2044549		421				1.00802	Up regulated	endo alpha-1,4 polygalactosaminidase		SVEN_1837	2045163		-193				-1.07203	Down regulated	hypothetical protein
695	2047178	8.36291	3.05955e-17	SVEN_1838	2046705		473				1.11169	Up regulated	hypothetical protein		SVEN_1839	2048258		-1080				-1.10928	Down regulated	Glycosyltransferase
696	2048763	6.64056	1.56245e-11	SVEN_1839	2048258		505				-1.10928	Down regulated	Glycosyltransferase		SVEN_1840	2050369	2050478	-1606	-1715	P	109nt upstream of gene SVEN_1840;	1.07936	Up regulated	hypothetical protein
697	2050639	7.66343	9.05127e-15	SVEN_1840	2050369	2050478	270	161	P	109nt upstream of gene SVEN_1840;	1.07936	Up regulated	hypothetical protein		SVEN_1841	2050687	2050444	-48	195	P	243nt upstream of gene SVEN_1841;	-1.05281	Down regulated	Cytosol aminopeptidase PepA
698	2053208	4.0513	2.54673e-05	SVEN_1842	2052438		770				1.02497	Up regulated	Dihydrolipoamide dehydrogenase of branched-chain alpha-keto acid dehydrogenase		SVEN_1843	2054006		-798				-1.04332	Down regulated	Dihydrolipoamide acyltransferase component of branched-chain alpha-keto acid dehydrogenase complex
699	2056152	6.03697	7.85175e-10	SVEN_1844	2055928	2055901	224	251	P	27nt upstream of gene SVEN_1844;	-1.0804	Down regulated	Transcriptional regulator, GntR family		SVEN_1845	2056844	2056760	-692	-608	P	84nt upstream of gene SVEN_1845;	-1.55713	Down regulated	Pyruvate dehydrogenase E1 component
700	2056850	13.7118	4.31338e-43	SVEN_1844	2055928	2055901	922	949	P	27nt upstream of gene SVEN_1844;	-1.0804	Down regulated	Transcriptional regulator, GntR family		SVEN_1845	2056844	2056760	6	90	P	84nt upstream of gene SVEN_1845;	-1.55713	Down regulated	Pyruvate dehydrogenase E1 component
701	2058134	5.62735	9.15008e-09	SVEN_1845	2056844	2056760	1290	1374	P	84nt upstream of gene SVEN_1845;	-1.55713	Down regulated	Pyruvate dehydrogenase E1 component		SVEN_1846	2059585	2059584	-1451	-1450	P	1nt upstream of gene SVEN_1846;	-1.45197	Down regulated	Transcriptional regulator, DeoR family
702	2060258	5.01083	2.70977e-07	SVEN_1846	2059585	2059584	673	674	P	1nt upstream of gene SVEN_1846;	-1.45197	Down regulated	Transcriptional regulator, DeoR family		SVEN_1847	2061535		-1277				-1.82553	Down regulated	3-oxoacyl-[acyl-carrier protein] reductase
703	2061541	68.1802	0	SVEN_1846	2059585	2059584	1956	1957	P	1nt upstream of gene SVEN_1846;	-1.45197	Down regulated	Transcriptional regulator, DeoR family		SVEN_1847	2061535		6				-1.82553	Down regulated	3-oxoacyl-[acyl-carrier protein] reductase
704	2067134	11.0468	1.13631e-28	SVEN_1854	2066073		1061				-1.19552	Down regulated	Cell division inhibitor		SVEN_1855	2067180		-46				-1.0813	Down regulated	putative oxidoreductase
705	2071071	51.2272	0	SVEN_1858	2070452	2070308	619	763	PAi	144nt upstream of gene SVEN_1858; antisense to gene(s) SVEN_1857;	-1.83969	Down regulated	Octanoate-[acyl-carrier-protein]-protein-N-octanoyltransferase		SVEN_1859	2071408	2071341	-337	-270	P	67nt upstream of gene SVEN_1859;	-1.83577	Down regulated	Lipoate synthase
706	2074095	7.3268	1.17858e-13	SVEN_1861	2072845	2072844	1250	1251	P	1nt upstream of gene SVEN_1861;	-1.0381	Down regulated	Transmembrane protein		SVEN_1862	2074086	2074086	9	9	P	0nt upstream of gene SVEN_1862;	-2.07643	Down regulated	putative integral membrane protein
707	2075192	4.61907	1.9273e-06	SVEN_1863	2074310	2074196	882	996	P	114nt upstream of gene SVEN_1863;	2.25558	Up regulated	Glutamine synthetase type I		SVEN_1864	2075965	2075895	-773	-703	P	70nt upstream of gene SVEN_1864;	-2.68767	Down regulated	hypothetical protein
708	2076336	37.5899	0	SVEN_1864	2075965	2075895	371	441	P	70nt upstream of gene SVEN_1864;	-2.68767	Down regulated	hypothetical protein		SVEN_1865	2076687		-351				-1.20572	Down regulated	putative cytochrome P450 hydroxylase
709	2079794	12.5922	1.16476e-36	SVEN_1867	2078327	2078203	1467	1591	PAi	124nt upstream of gene SVEN_1867; antisense to gene(s) SVEN_1866;	1.30526	Up regulated	Arsenate reductase		SVEN_1868	2079636		158				-1.32319	Down regulated	carboxylesterase
710	2080609	7.91625	1.22392e-15	SVEN_1870	2080145		464				2.5356	Up regulated	Transcriptional regulator, GntR family domain or Aspartate aminotransferase		SVEN_1871	2082573		-1964				1.05154	Up regulated	oxidoreductase
711	2082810	9.90654	1.94965e-23	SVEN_1872	2082597		213				1.03492	Up regulated	hypothetical protein		SVEN_1873	2084195		-1385				-1.13306	Down regulated	hypothetical protein
712	2083825	4.92621	4.19196e-07	SVEN_1872	2082597		1228				1.03492	Up regulated	hypothetical protein		SVEN_1873	2084195		-370				-1.13306	Down regulated	hypothetical protein
713	2084878	12.5439	2.14633e-36	SVEN_1873	2084195		683				-1.13306	Down regulated	hypothetical protein		SVEN_1874	2085494	2085424	-616	-546	P	70nt upstream of gene SVEN_1874;	2.34107	Up regulated	Glutamine synthetase type II, eukaryotic
714	2085708	4.69005	1.3657e-06	SVEN_1874	2085494	2085424	214	284	P	70nt upstream of gene SVEN_1874;	2.34107	Up regulated	Glutamine synthetase type II, eukaryotic		SVEN_1875	2086638	2086700	-930	-992	IP	within gene(s) SVEN_1875; 221nt upstream of gene SVEN_1876;	1.00759	Up regulated	hypothetical protein
715	2088412	5.36001	4.16077e-08	SVEN_1876	2086921		1491				1.61334	Up regulated	putative regulatory protein		SVEN_1877	2088904		-492				-1.09747	Down regulated	Uncharacterized iron-regulated membrane protein; Iron-uptake factor PiuB
716	2092014	3.99607	3.22009e-05	SVEN_1880	2090914		1100				1.55081	Up regulated	possible protein-tyrosine phosphatase		SVEN_1881	2091780		234				-1.8259	Down regulated	hypothetical protein
717	2092998	13.1802	5.70589e-40	SVEN_1881	2091780		1218				-1.8259	Down regulated	hypothetical protein		SVEN_1882	2094444	2094443	-1446	-1445	P	1nt upstream of gene SVEN_1882;	-1.24136	Down regulated	hypothetical protein
718	2095747	4.87211	5.5206e-07	SVEN_1883	2095328		419				-1.32745	Down regulated	Flavodoxin reductases (ferredoxin-NADPH reductases) family 1; Vanillate O-demethylase oxidoreductase		SVEN_1884	2096863		-1116				-1.71339	Down regulated	hypothetical protein
719	2107874	5.61966	9.56683e-09	SVEN_1890	2106805		1069				-1.3415	Down regulated	Maltose operon transcriptional repressor MalR,LacI family		SVEN_1891	2108469		-595				-1.21304	Down regulated	Alpha-glucosidase
720	2113005	7.0547	8.64873e-13	SVEN_1895	2112072	2112051	933	954	P	21nt upstream of gene SVEN_1895;	-1.2202	Down regulated	Maltose operon transcriptional repressor MalR,LacI family		SVEN_1896	2113212	2113211	-207	-206	P	1nt upstream of gene SVEN_1896;	1.31624	Up regulated	putative integral membrane protein
721	2120251	44.6781	0	SVEN_1901	2118020	2117900	2231	2351	PAi	120nt upstream of gene SVEN_1901; antisense to gene(s) SVEN_1900;	1.78579	Up regulated	hypothetical protein		SVEN_1902	2121894	2121940	-1643	-1689	P	46nt upstream of gene SVEN_1902;	1.01629	Up regulated	Glutamate-ammonia-ligase adenylyltransferase
722	2122448	27.3234	1.11987e-164	SVEN_1903	2122111	2124137	337	-1689	IP	within gene(s) SVEN_1903; 205nt upstream of gene SVEN_1904;	1.07725	Up regulated	hypothetical protein		SVEN_1904	2124342	2124303	-1894	-1855	P	39nt upstream of gene SVEN_1904;	1.14133	Up regulated	putative lyase
723	2131426	4.31292	8.05563e-06	SVEN_1910	2129755	2129722	1671	1704	P	33nt upstream of gene SVEN_1910;	1.09235	Up regulated	ADP-ribose pyrophosphatase		SVEN_1911	2131648	2131687	-222	-261	P	39nt upstream of gene SVEN_1911;	-1.23652	Down regulated	hypothetical protein
724	2139844	5.33833	4.69024e-08	SVEN_1924	2139038		806				-21.3222	Down regulated	hypothetical protein		SVEN_1925	2139879		-35				-5.7113	Down regulated	putative ATP-binding protein
725	2144122	15.8757	4.66467e-57	SVEN_1927	2142090		2032				1.69732	Up regulated	hypothetical protein		SVEN_1928	2144792	2144891	-670	-769	P	99nt upstream of gene SVEN_1928;	1.09468	Up regulated	Glutamine synthetase type I
726	2144683	6.12778	4.45577e-10	SVEN_1927	2142090		2593				1.69732	Up regulated	hypothetical protein		SVEN_1928	2144792	2144891	-109	-208	P	99nt upstream of gene SVEN_1928;	1.09468	Up regulated	Glutamine synthetase type I
727	2145845	4.68132	1.42517e-06	SVEN_1930	2145505	2145921	340	-76	IP	within gene(s) SVEN_1930; 228nt upstream of gene SVEN_1931;	-1.37989	Down regulated	hypothetical protein		SVEN_1931	2146149		-304				-1.97069	Down regulated	putative secreted protein
728	2151129	5.2966	5.89885e-08	SVEN_1936	2150372		757				1.06887	Up regulated	NAD synthetase or Glutamine amidotransferase chain of NAD synthetase		SVEN_1937	2153418	2153452	-2289	-2323	P	34nt upstream of gene SVEN_1937;	-1.11053	Down regulated	putative transmembrane efflux protein
729	2153301	6.62124	1.78097e-11	SVEN_1936	2150372		2929				1.06887	Up regulated	NAD synthetase or Glutamine amidotransferase chain of NAD synthetase		SVEN_1937	2153418	2153452	-117	-151	P	34nt upstream of gene SVEN_1937;	-1.11053	Down regulated	putative transmembrane efflux protein
730	2154191	6.13682	4.20958e-10	SVEN_1937	2153418	2153452	773	739	P	34nt upstream of gene SVEN_1937;	-1.11053	Down regulated	putative transmembrane efflux protein		SVEN_1938	2154568	2154658	-377	-467	P	90nt upstream of gene SVEN_1938;	1.6655	Up regulated	hypothetical protein
731	2156561	5.02935	2.46071e-07	SVEN_1939	2155533		1028				-1.38594	Down regulated	Transcriptional regulator, TetR family		SVEN_1940	2157297	2155598	-736	963	IP	within gene(s) SVEN_1940; 65nt upstream of gene SVEN_1939;	1.2715	Up regulated	putative integral membrane protein
732	2168508	9.19737	1.83412e-20	SVEN_1951	2168153	2168152	355	356	P	1nt upstream of gene SVEN_1951;	1.23685	Up regulated	Methionine aminopeptidase		SVEN_1952	2169126	2169036	-618	-528	P	90nt upstream of gene SVEN_1952;	2.16878	Up regulated	Heme oxygenase
733	2169647	8.6537	2.49277e-18	SVEN_1952	2169126	2169036	521	611	P	90nt upstream of gene SVEN_1952;	2.16878	Up regulated	Heme oxygenase		SVEN_1953	2170505	2170505	-858	-858	P	0nt upstream of gene SVEN_1953;	1.61034	Up regulated	Phenazine biosynthesis protein PhzF
734	2170359	12.4141	1.09561e-35	SVEN_1952	2169126	2169036	1233	1323	P	90nt upstream of gene SVEN_1952;	2.16878	Up regulated	Heme oxygenase		SVEN_1953	2170505	2170505	-146	-146	P	0nt upstream of gene SVEN_1953;	1.61034	Up regulated	Phenazine biosynthesis protein PhzF
735	2173568	4.81314	7.42883e-07	SVEN_1956	2172660		908				1.87721	Up regulated	Ferrous iron transport peroxidase EfeB		SVEN_1957	2173965		-397				2.73427	Up regulated	Ferrous iron transport permease EfeU
736	2175299	4.53709	2.85175e-06	SVEN_1958	2174803		496				1.44692	Up regulated	hypothetical protein		SVEN_1959	2176849	2176884	-1550	-1585	P	35nt upstream of gene SVEN_1959;	-1.20215	Down regulated	hypothetical protein
737	2182170	3.92341	4.36522e-05	SVEN_1964	2180941		1229				-1.29796	Down regulated	putative oxidoreductase		SVEN_1965	2184124		-1954				-1.16561	Down regulated	putative phosphodiesterase
738	2182698	9.73158	1.10566e-22	SVEN_1964	2180941		1757				-1.29796	Down regulated	putative oxidoreductase		SVEN_1965	2184124		-1426				-1.16561	Down regulated	putative phosphodiesterase
739	2184065	6.24481	2.12153e-10	SVEN_1964	2180941		3124				-1.29796	Down regulated	putative oxidoreductase		SVEN_1965	2184124		-59				-1.16561	Down regulated	putative phosphodiesterase
740	2184789	5.40964	3.15766e-08	SVEN_1966	2184227		562				2.33946	Up regulated	putative oxidoreductase		SVEN_1967	2185424	2185424	-635	-635	P	0nt upstream of gene SVEN_1967;	2.18567	Up regulated	hypothetical protein
741	2186420	4.03009	2.78773e-05	SVEN_1968	2185651		769				1.36435	Up regulated	hypothetical protein		SVEN_1969	2186861		-441				1.02457	Up regulated	putative two-component system response regulator
742	2186843	3.95381	3.84585e-05	SVEN_1968	2185651		1192				1.36435	Up regulated	hypothetical protein		SVEN_1969	2186861		-18				1.02457	Up regulated	putative two-component system response regulator
743	2189144	38.3008	2.96933e-321	SVEN_1972	2188373		771				1.5308	Up regulated	Beta-lactamase class C and other penicillin binding proteins		SVEN_1973	2189449		-305				13.1319	Up regulated	hypothetical protein
744	2190445	22.161	4.08685e-109	SVEN_1973	2189449		996				13.1319	Up regulated	hypothetical protein		SVEN_1974	2190372		73				1.78665	Up regulated	hypothetical protein
745	2191529	16.6525	1.45057e-62	SVEN_1975	2190458	2190457	1071	1072	P	1nt upstream of gene SVEN_1975;	-1.35223	Down regulated	putative transcriptional regulator		SVEN_1976	2191547		-18				1.66754	Up regulated	hypothetical protein
746	2196211	30.8778	1.18466e-209	SVEN_1983	2195985		226				-8.52887	Down regulated	hypothetical protein		SVEN_1984	2196245		-34				1.15521	Up regulated	hypothetical protein
747	2197053	24.9001	3.70851e-137	SVEN_1984	2196245		808				1.15521	Up regulated	hypothetical protein		SVEN_1985	2197207		-154				1.54286	Up regulated	Protein-L-isoaspartate O-methyltransferase
748	2198000	9.93632	1.44653e-23	SVEN_1985	2197207		793				1.54286	Up regulated	Protein-L-isoaspartate O-methyltransferase		SVEN_1986	2198388	2198387	-388	-387	P	1nt upstream of gene SVEN_1986;	2.19408	Up regulated	hypothetical protein
749	2200908	8.94549	1.85156e-19	SVEN_1988	2200167		741				-1.33264	Down regulated	putative MerR-family transcriptional regulator		SVEN_1989	2200934		-26				2.41089	Up regulated	integral membrane protein
750	2207134	9.50806	9.7126e-22	SVEN_1993	2205869		1265				-1.27933	Down regulated	GCN5-related N-acetyltransferase		SVEN_1994	2207427		-293				-1.07917	Down regulated	Phosphoglycerate mutase family
751	2211048	6.28225	1.66849e-10	SVEN_1998	2210306	2210167	742	881	P	139nt upstream of gene SVEN_1998;	-1.12345	Down regulated	hypothetical protein		SVEN_1999	2212734		-1686				-1.12824	Down regulated	Probable short-chain type dehydrogenase or reductase
752	2213994	5.44951	2.52543e-08	SVEN_1999	2212734		1260				-1.12824	Down regulated	Probable short-chain type dehydrogenase or reductase		SVEN_2000	2213898		96				-1.57183	Down regulated	Alcohol dehydrogenase
753	2216565	8.26562	6.94847e-17	SVEN_2003	2215989		576				1.01303	Up regulated	ABC transporter integral membrane protein		SVEN_2004	2216722		-157				-1.0251	Down regulated	sensor histidine kinase
754	2217286	7.18569	3.34332e-13	SVEN_2004	2216722		564				-1.0251	Down regulated	sensor histidine kinase		SVEN_2005	2217873		-587				-1.06912	Down regulated	putative two-component system response regulator
755	2218348	15.5029	1.65808e-54	SVEN_2005	2217873		475				-1.06912	Down regulated	putative two-component system response regulator		SVEN_2006	2219787	2219787	-1439	-1439	P	0nt upstream of gene SVEN_2006;	1.11591	Up regulated	hypothetical protein
756	2219981	16.0516	2.78666e-58	SVEN_2006	2219787	2219787	194	194	P	0nt upstream of gene SVEN_2006;	1.11591	Up regulated	hypothetical protein		SVEN_2007	2221243		-1262				-1.73983	Down regulated	putative transmembrane transport protein
757	2222431	6.97414	1.5387e-12	SVEN_2007	2221243		1188				-1.73983	Down regulated	putative transmembrane transport protein		SVEN_2008	2222501		-70				1.82238	Up regulated	3-ketoacyl-CoA thiolase
758	2224057	3.91036	4.60791e-05	SVEN_2008	2222501		1556				1.82238	Up regulated	3-ketoacyl-CoA thiolase		SVEN_2009	2224286		-229				3.28297	Up regulated	acyl-CoA dehydrogenase
759	2224900	14.6173	1.0888e-48	SVEN_2009	2224286		614				3.28297	Up regulated	acyl-CoA dehydrogenase		SVEN_2010	2224827		73				-1.49922	Down regulated	hypothetical protein
760	2225755	5.41169	3.12169e-08	SVEN_2011	2225024		731				1.15146	Up regulated	hypothetical protein		SVEN_2012	2226515	2226600	-760	-845	P	85nt upstream of gene SVEN_2012;	-1.28668	Down regulated	Endonuclease or exonuclease or phosphatase
761	2226688	10.9734	2.56397e-28	SVEN_2011	2225024		1664				1.15146	Up regulated	hypothetical protein		SVEN_2012	2226515	2226600	173	88	P	85nt upstream of gene SVEN_2012;	-1.28668	Down regulated	Endonuclease or exonuclease or phosphatase
762	2228021	10.9761	2.48879e-28	SVEN_2013	2226651	2226617	1370	1404	P	34nt upstream of gene SVEN_2013;	-1.54179	Down regulated	putative serine or threonine protein kinase		SVEN_2014	2228381		-360				-3.60446	Down regulated	putative serine or threonine protein kinase
763	2232070	17.4897	8.58756e-69	SVEN_2016	2230984	2231070	1086	1000	P	86nt upstream of gene SVEN_2016;	-1.07236	Down regulated	hypothetical protein		SVEN_2017	2231779		291				-3.09172	Down regulated	hypothetical protein
764	2234085	16.1525	5.45293e-59	SVEN_2020	2233047		1038				1.01492	Up regulated	6-phosphogluconate dehydrogenase_		SVEN_2021	2234355		-270				-1.0478	Down regulated	hypothetical protein
765	2236002	20.5994	1.38829e-94	SVEN_2024	2235586		416				-4.66423	Down regulated	putative regulatory protein		SVEN_2025	2235989		13				1.03284	Up regulated	putative secreted protein
766	2237034	7.89264	1.4793e-15	SVEN_2025	2235989		1045				1.03284	Up regulated	putative secreted protein		SVEN_2026	2238120		-1086				-1.00796	Down regulated	hypothetical protein
767	2239491	24.1003	1.24165e-128	SVEN_2027	2239283	2239172	208	319	P	111nt upstream of gene SVEN_2027;	-1.06121	Down regulated	hypothetical protein		SVEN_2028	2240207	2240104	-716	-613	P	103nt upstream of gene SVEN_2028;	-1.4232	Down regulated	integral membrane protein
768	2241803	4.74371	1.04918e-06	SVEN_2029	2241385	2241345	418	458	P	40nt upstream of gene SVEN_2029;	1.53341	Up regulated	possible coenzyme F420-dependent oxidoreductase		SVEN_2030	2242965	2242988	-1162	-1185	P	23nt upstream of gene SVEN_2030;	2.35931	Up regulated	hypothetical protein
769	2252457	3.94564	3.97936e-05	SVEN_2040	2251829	2251596	628	861	P	233nt upstream of gene SVEN_2040;	-1.35017	Down regulated	putative secreted protein		SVEN_2041	2253073		-616				-1.58251	Down regulated	hypothetical protein
770	2256127	13.728	3.45264e-43	SVEN_2043	2254859		1268				-1.25838	Down regulated	Duplicated ATPase component CbrU of energizing module of predicted cobalamin ECF transporter		SVEN_2044	2256733		-606				-1.56781	Down regulated	Substrate-specific component CbrT of predicted cobalamin ECF transporter
771	2256795	5.32996	4.91171e-08	SVEN_2043	2254859		1936				-1.25838	Down regulated	Duplicated ATPase component CbrU of energizing module of predicted cobalamin ECF transporter		SVEN_2044	2256733		62				-1.56781	Down regulated	Substrate-specific component CbrT of predicted cobalamin ECF transporter
772	2265079	26.9369	4.05841e-160	SVEN_2051	2264288		791				1.18667	Up regulated	acetyltransferase		SVEN_2052	2265592		-513				1.75592	Up regulated	hypothetical protein
773	2273987	7.85992	1.92194e-15	SVEN_2062	2273465	2273442	522	545	P	23nt upstream of gene SVEN_2062;	1.52965	Up regulated	hypothetical protein		SVEN_2063	2274889	2274889	-902	-902	P	0nt upstream of gene SVEN_2063;	1.3099	Up regulated	hypothetical protein
774	2281796	4.93197	4.07013e-07	SVEN_2077	2281370		426				1.71518	Up regulated	hypothetical protein		SVEN_2078	2282017		-221				2.42835	Up regulated	hypothetical protein
775	2283382	5.7646	4.09267e-09	SVEN_2081	2283021		361						hypothetical protein		SVEN_2082	2283263		119				3.4125	Up regulated	hypothetical protein
776	2284816	4.86123	5.83281e-07	SVEN_2084	2284195		621				1.36321	Up regulated	hypothetical protein		SVEN_2085	2285031		-215				1.51121	Up regulated	hypothetical protein
777	2292735	9.98944	8.47689e-24	SVEN_2101	2292291		444				1.68023	Up regulated	hypothetical protein		SVEN_2102	2293061		-326				-1.77685	Down regulated	hypothetical protein
778	2295383	7.9019	1.37344e-15	SVEN_2107	2295048		335				1.85063	Up regulated	hypothetical protein		SVEN_2108	2296963		-1580				1.30391	Up regulated	DNA-binding protein
779	2298517	10.0381	5.18435e-24	SVEN_2110	2297885		632				-1.06531	Down regulated	Mutator mutT protein (7,8-dihydro-8-oxoguanine-triphosphatase) or Thiamin-phosphate pyrophosphorylase protein		SVEN_2111	2298508		9				-1.33515	Down regulated	hypothetical protein
780	2299582	4.14332	1.7116e-05	SVEN_2113	2299121	2298962	461	620	PAi	159nt upstream of gene SVEN_2113; antisense to gene(s) SVEN_2112;	-1.73511	Down regulated	hypothetical protein		SVEN_2114	2299432		150						hypothetical protein
781	2307553	6.32787	1.24284e-10	SVEN_2127	2306937		616				-1.23269	Down regulated	hypothetical protein		SVEN_2128	2307638	2307575	-85	-22	P	63nt upstream of gene SVEN_2128;	1.22909	Up regulated	hypothetical protein
782	2311696	4.25218	1.0585e-05	SVEN_2134	2311065		631				3.77829	Up regulated	hypothetical protein		SVEN_2135	2311664		32				2.27668	Up regulated	UDP-glucose 4-epimerase
783	2316620	15.815	1.2253e-56	SVEN_2142	2315805		815				6.71986	Up regulated	Phage capsid and scaffold		SVEN_2143	2317213		-593				10.1413	Up regulated	hypothetical protein
784	2318181	5.23177	8.39469e-08	SVEN_2143	2317213		968				10.1413	Up regulated	hypothetical protein		SVEN_2144	2318038		143				54.8322	Up regulated	hypothetical protein
785	2319342	6.73278	8.32253e-12	SVEN_2145	2318638		704				2.16079	Up regulated	Phage capsid and scaffold		SVEN_2146	2319594		-252				1.92672	Up regulated	glycosyl transferase, group 1
786	2320082	9.08688	5.0962e-20	SVEN_2146	2319594		488				1.92672	Up regulated	glycosyl transferase, group 1		SVEN_2147	2320622	2320621	-540	-539	P	1nt upstream of gene SVEN_2147;	1.53038	Up regulated	HNH endonuclease
787	2321504	24.1034	1.15127e-128	SVEN_2148	2321238		266				2.33158	Up regulated	hypothetical protein		SVEN_2149	2321654		-150				2.536	Up regulated	hypothetical protein
788	2323352	19.1743	3.03463e-82	SVEN_2152	2322840		512				4.49273	Up regulated	phage major tail protein		SVEN_2153	2323512	2323792	-160	-440	IP	within gene(s) SVEN_2153; 112nt upstream of gene SVEN_2154;	3.92169	Up regulated	hypothetical protein
789	2328117	7.92927	1.10221e-15	SVEN_2155	2324280		3837				13.3877	Up regulated	hypothetical protein		SVEN_2156	2328627		-510				5.40468	Up regulated	hypothetical protein
790	2328903	5.60742	1.02685e-08	SVEN_2156	2328627		276				5.40468	Up regulated	hypothetical protein		SVEN_2157	2330860		-1957				12.6316	Up regulated	Peptidase
791	2330300	17.0215	2.84503e-65	SVEN_2156	2328627		1673				5.40468	Up regulated	hypothetical protein		SVEN_2157	2330860		-560				12.6316	Up regulated	Peptidase
792	2331197	3.9625	3.70842e-05	SVEN_2157	2330860		337				12.6316	Up regulated	Peptidase		SVEN_2158	2331948		-751				137.322	Up regulated	hypothetical protein
793	2332291	21.7507	3.40422e-105	SVEN_2158	2331948		343				137.322	Up regulated	hypothetical protein		SVEN_2159	2332644		-353				8.65837	Up regulated	hypothetical protein
794	2335473	4.70469	1.27125e-06	SVEN_2163	2334868	2335289	605	184	IP	within gene(s) SVEN_2163; 6nt upstream of gene SVEN_2164;	38.8953	Up regulated	hypothetical protein		SVEN_2164	2335295		178				6.56593	Up regulated	hypothetical protein
795	2337408	11.3769	2.72544e-30	SVEN_2167	2336945	2336945	463	463	P	0nt upstream of gene SVEN_2167;	1.70544	Up regulated	hypothetical protein		SVEN_2168	2337314	2337314	94	94	P	0nt upstream of gene SVEN_2168;	2.96405	Up regulated	hypothetical protein
796	2345366	46.8843	0	SVEN_2176	2344548		818				1.21269	Up regulated	Adenine or guanine phosphoribosyltransferase		SVEN_2177	2345763	2345806	-397	-440	P	43nt upstream of gene SVEN_2177;	1.31459	Up regulated	Citrate lyase beta subunit
797	2351858	10.2513	5.8353e-25	SVEN_2184	2351566	2351597	292	261	P	31nt upstream of gene SVEN_2184;	1.25859	Up regulated	hypothetical protein		SVEN_2185	2351832	2351660	26	198	P	172nt upstream of gene SVEN_2185;	1.75866	Up regulated	Pyruvate dehydrogenase E1 component
798	2355318	5.1706	1.16671e-07	SVEN_2186	2354677		641				1.31319	Up regulated	Potassium voltage-gated channel subfamily KQT; possible potassium channel, VIC family		SVEN_2187	2355910		-592				-2.72259	Down regulated	hypothetical protein
799	2359447	20.494	1.21758e-93	SVEN_2190	2358466		981				-1.16466	Down regulated	putative secreted protein		SVEN_2191	2359746		-299				-1.10043	Down regulated	hypothetical protein
800	2360197	5.01408	2.66444e-07	SVEN_2191	2359746		451				-1.10043	Down regulated	hypothetical protein		SVEN_2192	2360696		-499				1.29755	Up regulated	two-component system sensor kinase
801	2360821	9.30462	6.72361e-21	SVEN_2191	2359746		1075				-1.10043	Down regulated	hypothetical protein		SVEN_2192	2360696		125				1.29755	Up regulated	two-component system sensor kinase
802	2361446	17.4297	2.45464e-68	SVEN_2192	2360696		750				1.29755	Up regulated	two-component system sensor kinase		SVEN_2193	2362111		-665				-1.33774	Down regulated	putative two-component system response regulator
803	2362430	21.4835	1.11028e-102	SVEN_2193	2362111		319				-1.33774	Down regulated	putative two-component system response regulator		SVEN_2194	2362973	2362932	-543	-502	P	41nt upstream of gene SVEN_2194;	-4.26444	Down regulated	putative secreted protein
804	2365595	14.017	6.13246e-45	SVEN_2195	2363950		1645				1.48671	Up regulated	integral membrane protein		SVEN_2196	2366198		-603				2.20428	Up regulated	Aldo-keto reductase
805	2366542	28.3033	1.57553e-176	SVEN_2196	2366198		344				2.20428	Up regulated	Aldo-keto reductase		SVEN_2197	2366602		-60				1.36009	Up regulated	transcriptional regulator, MerR family
806	2371026	6.56776	2.5539e-11	SVEN_2201	2370459		567				-1.62077	Down regulated	Phosphate regulon transcriptional regulatory protein PhoB		SVEN_2202	2372176		-1150				-1.11608	Down regulated	Proposed peptidoglycan lipid II flippase MurJ
807	2379817	15.3635	1.43887e-53	SVEN_2210	2379152		665				-1.43148	Down regulated	3-oxoacyl-[acyl-carrier-protein] synthase, KASII		SVEN_2211	2380997	2381036	-1180	-1219	P	39nt upstream of gene SVEN_2211;	-1.69125	Down regulated	hypothetical protein
808	2382629	6.40948	7.30086e-11	SVEN_2212	2381257	2381102	1372	1527	P	155nt upstream of gene SVEN_2212;	1.08868	Up regulated	putative lipoprotein		SVEN_2213	2384661		-2032				-1.40516	Down regulated	Beta-glucosidase
809	2387186	4.22347	1.20287e-05	SVEN_2215	2385411		1775				-2.16996	Down regulated	hypothetical protein		SVEN_2216	2388391		-1205				1.47838	Up regulated	Aminopeptidase Y (Arg, Lys, Leu preference)
810	2390134	3.94166	4.0459e-05	SVEN_2217	2388514		1620				1.42537	Up regulated	LysR-family transcriptional regulator		SVEN_2218	2390017		117				1.19594	Up regulated	putative transposase
811	2391663	4.19848	1.34355e-05	SVEN_2221	2391219	2391316	444	347	P	97nt upstream of gene SVEN_2221;	-2.29164	Down regulated	putative IS1648 transposase		SVEN_2222	2392171		-508				-1.04413	Down regulated	pectate lyase
812	2393062	31.1459	2.87846e-213	SVEN_2222	2392171		891				-1.04413	Down regulated	pectate lyase		SVEN_2223	2393025		37				-1.81037	Down regulated	putative integral membrane protein
813	2394719	7.70726	6.42756e-15	SVEN_2224	2393571	2393608	1148	1111	P	37nt upstream of gene SVEN_2224;	-2.14606	Down regulated	Organic hydroperoxide resistance protein		SVEN_2225	2394637		82				-1.00576	Down regulated	putative oxidoreductase YncB
814	2399062	12.8339	5.29223e-38	SVEN_2229	2397502	2397501	1560	1561	P	1nt upstream of gene SVEN_2229;	2.18649	Up regulated	two-component system sensor kinase		SVEN_2230	2399146	2399145	-84	-83	P	1nt upstream of gene SVEN_2230;	2.57496	Up regulated	Nitrate or nitrite transporter
815	2402801	5.16956	1.17324e-07	SVEN_2231	2400441	2400401	2360	2400	P	40nt upstream of gene SVEN_2231;	1.52477	Up regulated	Long-chain-fatty-acid--CoA ligase		SVEN_2232	2405639		-2838				-1.13106	Down regulated	putative secreted peptidase
816	2405629	6.22029	2.48114e-10	SVEN_2231	2400441	2400401	5188	5228	P	40nt upstream of gene SVEN_2231;	1.52477	Up regulated	Long-chain-fatty-acid--CoA ligase		SVEN_2232	2405639		-10				-1.13106	Down regulated	putative secreted peptidase
817	2407520	42.569	0	SVEN_2233	2407082		438				-1.75347	Down regulated	probable multidrug resistance transporter, MFS superfamily		SVEN_2234	2407525	2407525	-5	-5	P	0nt upstream of gene SVEN_2234;	-2.75562	Down regulated	acetyltransferase
818	2408372	8.10944	2.54261e-16	SVEN_2234	2407525	2407525	847	847	P	0nt upstream of gene SVEN_2234;	-2.75562	Down regulated	acetyltransferase		SVEN_2235	2410991		-2619				-2.23269	Down regulated	hypothetical protein
819	2415297	4.28607	9.0929e-06	SVEN_2240	2414874		423				1.12218	Up regulated	hypothetical protein		SVEN_2241	2416951	2416951	-1654	-1654	P	0nt upstream of gene SVEN_2241;	1.1992	Up regulated	Organic hydroperoxide resistance transcriptional regulator
820	2419351	28.8185	6.29738e-183	SVEN_2243	2417713	2417571	1638	1780	P	142nt upstream of gene SVEN_2243;	1.70523	Up regulated	Phospholipase C		SVEN_2244	2420087	2419894	-736	-543	P	193nt upstream of gene SVEN_2244;	3.54132	Up regulated	integral membrane protein
821	2425341	11.9332	3.97138e-33	SVEN_2249	2423643		1698				3.06472	Up regulated	hypothetical protein		SVEN_2250	2427563	2425615	-2222	-274	P	93nt upstream of gene SVEN_2250;	1.59755	Up regulated	Small hypothetical protein Hyp1
822	2427690	32.2107	6.25896e-228	SVEN_2251	2426049	2426048	1641	1642	P	1nt upstream of gene SVEN_2251;	1.22126	Up regulated	Xylulose kinase		SVEN_2252	2433514	2427562	-5824	128	P	1nt upstream of gene SVEN_2252;	1.34584	Up regulated	Lipid A export ATP-binding or permease protein MsbA
823	2433038	12.5275	2.64074e-36	SVEN_2254	2431243		1795				1.02029	Up regulated	tellurium resistance protein		SVEN_2255	2435554	2433578	-2516	-540	P	64nt upstream of gene SVEN_2255;	-1.03172	Down regulated	RNA polymerase principal sigma factor HrdA
824	2435473	46.2527	0	SVEN_2255	2433514	2433578	1959	1895	P	64nt upstream of gene SVEN_2255;	-1.03172	Down regulated	RNA polymerase principal sigma factor HrdA		SVEN_2256	2436839	2435554	-1366	-81	P	0nt upstream of gene SVEN_2256;	-1.09225	Down regulated	DNA primase
825	2436186	6.43506	6.17142e-11	SVEN_2256	2435554	2435554	632	632	P	0nt upstream of gene SVEN_2256;	-1.09225	Down regulated	DNA primase		SVEN_2257	2445683	2436916	-9497	-730	P	77nt upstream of gene SVEN_2257;	1.02222	Up regulated	Ferredoxin reductase
826	2444768	23.8792	2.51791e-126	SVEN_2263	2443752		1016				1.36836	Up regulated	Periplasmic divalent cation tolerance protein cutA		SVEN_2264	2448058	2443752	-3290	1016	IP	within gene(s) SVEN_2264; 0nt upstream of gene SVEN_2263;	-3.10949	Down regulated	Lipid A export ATP-binding or permease protein MsbA
827	2447614	4.94864	3.73678e-07	SVEN_2265	2447413		201				1.75954	Up regulated	Lipid A export ATP-binding or permease protein MsbA		SVEN_2266	2476182		-28568				-1.21841	Down regulated	reductase
828	2475676	11.6894	7.2235e-32	SVEN_2291	2475100		576				1.25258	Up regulated	Aldo-keto reductase		SVEN_2292	2476881	2476181	-1205	-505	P	1nt upstream of gene SVEN_2292;	1.28308	Up regulated	Transcriptional regulator, TetR family
829	2477050	36.0405	9.7198e-285	SVEN_2292	2476182	2476181	868	869	P	1nt upstream of gene SVEN_2292;	1.28308	Up regulated	Transcriptional regulator, TetR family		SVEN_2293	2483623		-6573				1.19507	Up regulated	hypothetical protein
830	2482996	4.91371	4.46839e-07	SVEN_2299	2482263		733				-1.40261	Down regulated	Zinc uptake regulation protein ZUR		SVEN_2300	2485461		-2465				1.20569	Up regulated	Undecaprenyl pyrophosphate synthetase
831	2485448	5.88677	1.96913e-09	SVEN_2302	2484692	2484872	756	576	P	180nt upstream of gene SVEN_2302;	1.3175	Up regulated	hypothetical protein		SVEN_2303	2489055	2485475	-3607	-27	P	14nt upstream of gene SVEN_2303;	1.30526	Up regulated	hypothetical protein
832	2488772	4.66239	1.5628e-06	SVEN_2305	2487179	2487158	1593	1614	P	21nt upstream of gene SVEN_2305;	-1.09657	Down regulated	hypothetical protein		SVEN_2306	2491130		-2358				1.55137	Up regulated	probable oxidoreductase
833	2489577	22.0585	3.95854e-108	SVEN_2306	2489055		522				1.55137	Up regulated	probable oxidoreductase		SVEN_2307	2494594	2491168	-5017	-1591	P	38nt upstream of gene SVEN_2307;	-1.40225	Down regulated	hypothetical protein
834	2493167	26.8426	5.14872e-159	SVEN_2308	2492670		497				1.29798	Up regulated	hypothetical protein		SVEN_2309	2495968		-2801				1.46938	Up regulated	2-isopropylmalate synthase
835	2495388	4.86506	5.72124e-07	SVEN_2311	2494888	2494780	500	608	PAi	108nt upstream of gene SVEN_2311; antisense to gene(s) SVEN_2310;	1.05377	Up regulated	putative metalloprotease		SVEN_2312	2501806	2495967	-6418	-579	P	1nt upstream of gene SVEN_2312;	1.2234	Up regulated	hypothetical protein
836	2495853	4.38932	5.68516e-06	SVEN_2311	2494888	2494780	965	1073	PAi	108nt upstream of gene SVEN_2311; antisense to gene(s) SVEN_2310;	1.05377	Up regulated	putative metalloprotease		SVEN_2312	2501806	2495967	-5953	-114	P	1nt upstream of gene SVEN_2312;	1.2234	Up regulated	hypothetical protein
837	2501382	5.01592	2.63899e-07	SVEN_2317	2500891		491				-1.95909	Down regulated	hypothetical protein		SVEN_2318	2506592		-5210				-1.37736	Down regulated	putative DNA-binding protein
838	2506519	21.5582	2.21878e-103	SVEN_2322	2505505		1014				1.00902	Up regulated	metal-dependent hydrolase		SVEN_2323	2510505	2505567	-3986	952	IP	within gene(s) SVEN_2323; 62nt upstream of gene SVEN_2322;	1.09918	Up regulated	Phosphate starvation-inducible protein PhoH,predicted ATPase
839	2509691	24.2166	7.43276e-130	SVEN_2325	2508130		1561				-1.2847	Down regulated	putative transmembrane efflux protein		SVEN_2326	2511407		-1716				-1.41931	Down regulated	Adenosine deaminase
840	2510372	5.54849	1.44071e-08	SVEN_2325	2508130		2242				-1.2847	Down regulated	putative transmembrane efflux protein		SVEN_2326	2511407		-1035				-1.41931	Down regulated	Adenosine deaminase
841	2511401	10.5138	3.72977e-26	SVEN_2326	2510505		896				-1.41931	Down regulated	Adenosine deaminase		SVEN_2327	2517483		-6082				1.02918	Up regulated	Ribonuclease Z
842	2517451	5.50731	1.82184e-08	SVEN_2332	2516205	2516205	1246	1246	P	0nt upstream of gene SVEN_2332;	-1.89699	Down regulated	Enoyl-[acyl-carrier-protein] reductase		SVEN_2333	2525963		-8512				-1.10505	Down regulated	Chaperone protein DnaJ
843	2521424	11.3697	2.95798e-30	SVEN_2338	2520467		957				-1.3603	Down regulated	hypothetical protein		SVEN_2339	2529992	2525963	-8568	-4539	P	0nt upstream of gene SVEN_2339;	-1.16767	Down regulated	putative coproporphyrinogen III oxidase
844	2522218	6.43791	6.05647e-11	SVEN_2338	2520467		1751				-1.3603	Down regulated	hypothetical protein		SVEN_2339	2529992	2525963	-7774	-3745	P	0nt upstream of gene SVEN_2339;	-1.16767	Down regulated	putative coproporphyrinogen III oxidase
845	2525573	16.105	1.1772e-58	SVEN_2338	2520467		5106				-1.3603	Down regulated	hypothetical protein		SVEN_2339	2529992	2525963	-4419	-390	P	0nt upstream of gene SVEN_2339;	-1.16767	Down regulated	putative coproporphyrinogen III oxidase
846	2528133	5.75782	4.26028e-09	SVEN_2340	2527931	2526089	202	2044	IP	within gene(s) SVEN_2340; 126nt upstream of gene SVEN_2339;	-1.86058	Down regulated	Long-chain-fatty-acid--CoA ligase		SVEN_2341	2535960	2530031	-7827	-1898	P	39nt upstream of gene SVEN_2341;	1.14051	Up regulated	Translation elongation factor LepA
847	2528967	6.27969	1.69622e-10	SVEN_2340	2527931	2526089	1036	2878	IP	within gene(s) SVEN_2340; 126nt upstream of gene SVEN_2339;	-1.86058	Down regulated	Long-chain-fatty-acid--CoA ligase		SVEN_2341	2535960	2530031	-6993	-1064	P	39nt upstream of gene SVEN_2341;	1.14051	Up regulated	Translation elongation factor LepA
848	2534961	5.09297	1.76245e-07	SVEN_2346	2534650	2534650	311	311	P	0nt upstream of gene SVEN_2346;	1.21374	Up regulated	N-hydroxyarylamine O-acetyltransferase		SVEN_2347	2545227		-10266				1.20959	Up regulated	major facilitator superfamily MFS_1 protein
849	2543026	4.678	1.44847e-06	SVEN_2352	2542287		739				-1.24517	Down regulated	secreted protein		SVEN_2353	2547229	2545391	-4203	-2365	P	164nt upstream of gene SVEN_2353;	1.17824	Up regulated	Leucyl-tRNA synthetase
850	2546811	8.67976	1.98294e-18	SVEN_2354	2545677		1134				1.24172	Up regulated	hypothetical protein		SVEN_2355	2552918	2547335	-6107	-524	P	106nt upstream of gene SVEN_2355;	-1.35643	Down regulated	hypothetical protein
851	2551945	10.3495	2.10396e-25	SVEN_2359	2551176		769				-1.65824	Down regulated	Iojap protein		SVEN_2360	2553543		-1598				-1.20538	Down regulated	RDD protein
852	2553417	10.0948	2.91229e-24	SVEN_2360	2552918		499				-1.20538	Down regulated	RDD protein		SVEN_2361	2554094	2553560	-677	-143	P	17nt upstream of gene SVEN_2361;	-1.28203	Down regulated	Nicotinate-nucleotide adenylyltransferase
853	2554220	17.4792	1.03147e-68	SVEN_2362	2553771	2553812	449	408	P	41nt upstream of gene SVEN_2362;	2.70677	Up regulated	hypothetical protein		SVEN_2363	2558464		-4244				-1.44686	Down regulated	hypothetical protein
854	2558303	6.50535	3.8757e-11	SVEN_2366	2557200		1103				-1.4353	Down regulated	hypothetical protein		SVEN_2367	2560485	2558464	-2182	-161	P	0nt upstream of gene SVEN_2367;	1.10651	Up regulated	Gamma-glutamyl phosphate reductase
855	2559368	40.2058	0	SVEN_2368	2559152	2559209	216	159	P	57nt upstream of gene SVEN_2368;	-1.3787	Down regulated	hypothetical protein		SVEN_2369	2566152	2560523	-6784	-1155	P	38nt upstream of gene SVEN_2369;	-1.0108	Down regulated	Glutamate 5-kinase
856	2565170	5.86697	2.21917e-09	SVEN_2373	2564898	2564898	272	272	P	0nt upstream of gene SVEN_2373;	-1.79569	Down regulated	UDP-glucose 4-epimerase		SVEN_2374	2572415		-7245				-1.29122	Down regulated	hypothetical protein
857	2571664	9.51008	9.52553e-22	SVEN_2376	2570810		854				-1.27649	Down regulated	hypothetical protein		SVEN_2377	2577068	2572446	-5404	-782	P	31nt upstream of gene SVEN_2377;	1.27852	Up regulated	GTP-binding protein Obg
858	2575110	5.44033	2.65902e-08	SVEN_2379	2573109	2573262	2001	1848	P	153nt upstream of gene SVEN_2379;	-1.23513	Down regulated	LSU ribosomal protein L21p		SVEN_2380	2581137		-6027				1.0513	Up regulated	Cytoplasmic axial filament protein CafA and Ribonuclease G
859	2580623	11.64	1.29061e-31	SVEN_2382	2579144	2579144	1479	1479	P	0nt upstream of gene SVEN_2382;	-1.18177	Down regulated	integral membrane protein		SVEN_2383	2582707	2581169	-2084	-546	P	32nt upstream of gene SVEN_2383;	-1.05731	Down regulated	Fe-S oxidoreductase
860	2582436	15.1103	6.92518e-52	SVEN_2383	2581137	2581169	1299	1267	P	32nt upstream of gene SVEN_2383;	-1.05731	Down regulated	Fe-S oxidoreductase		SVEN_2384	2583949	2582707	-1513	-271	P	0nt upstream of gene SVEN_2384;	1.00396	Up regulated	Adenylate cyclase
861	2583005	8.15146	1.79774e-16	SVEN_2384	2582707	2582707	298	298	P	0nt upstream of gene SVEN_2384;	1.00396	Up regulated	Adenylate cyclase		SVEN_2385	2586179		-3174				1.73187	Up regulated	Cell division protein FtsW
862	2586102	4.21095	1.27151e-05	SVEN_2385	2583949		2153				1.73187	Up regulated	Cell division protein FtsW		SVEN_2386	2591578		-5476				1.61105	Up regulated	Cell division protein FtsI
863	2590823	10.6643	7.4766e-27	SVEN_2391	2590070		753				-1.30036	Down regulated	hypothetical protein		SVEN_2392	2591679	2591578	-856	-755	P	0nt upstream of gene SVEN_2392;	-1.08294	Down regulated	Dihydrofolate synthase or Folylpolyglutamate synthase
864	2591825	5.51312	1.76262e-08	SVEN_2392	2591578	2591578	247	247	P	0nt upstream of gene SVEN_2392;	-1.08294	Down regulated	Dihydrofolate synthase or Folylpolyglutamate synthase		SVEN_2393	2595069		-3244				-2.78506	Down regulated	Rod shape-determining protein MreB
865	2594493	5.72558	5.15405e-09	SVEN_2395	2593945		548				1.25959	Up regulated	hypothetical protein		SVEN_2396	2597113		-2620				1.29443	Up regulated	two component transcriptional regulator, winged helix family
866	2597113	39.8829	0	SVEN_2397	2595878		1235				4.12716	Up regulated	UDP-N-acetylglucosamine 2-epimerase		SVEN_2398	2604438		-7325				1.18812	Up regulated	hypothetical protein
867	2604154	9.35494	4.18254e-21	SVEN_2401	2603595		559				1.03326	Up regulated	ATP-dependent Clp protease ATP-binding subunit ClpX		SVEN_2402	2605107		-953				-1.00699	Down regulated	ATP-dependent Clp protease proteolytic subunit
868	2604671	8.16837	1.5629e-16	SVEN_2402	2604438		233				-1.00699	Down regulated	ATP-dependent Clp protease proteolytic subunit		SVEN_2403	2606733	2605175	-2062	-504	P	68nt upstream of gene SVEN_2403;	-1.13083	Down regulated	ATP-dependent Clp protease proteolytic subunit
869	2605738	6.05354	7.08466e-10	SVEN_2403	2605107	2605175	631	563	P	68nt upstream of gene SVEN_2403;	-1.13083	Down regulated	ATP-dependent Clp protease proteolytic subunit		SVEN_2404	2608750	2606829	-3012	-1091	P	96nt upstream of gene SVEN_2404;	-1.32902	Down regulated	Cell division trigger factor
870	2606382	5.12628	1.47761e-07	SVEN_2403	2605107	2605175	1275	1207	P	68nt upstream of gene SVEN_2403;	-1.13083	Down regulated	ATP-dependent Clp protease proteolytic subunit		SVEN_2404	2608750	2606829	-2368	-447	P	96nt upstream of gene SVEN_2404;	-1.32902	Down regulated	Cell division trigger factor
871	2608347	13.539	4.60458e-42	SVEN_2406	2607448	2607517	899	830	P	69nt upstream of gene SVEN_2406;	-1.50726	Down regulated	hypothetical protein		SVEN_2407	2617088	2608751	-8741	-404	PAi	1nt upstream of gene SVEN_2407; antisense to gene(s) SVEN_2408;	1.04282	Up regulated	putative integral membrane protein
872	2616396	5.65217	7.92195e-09	SVEN_2414	2615427		969				-1.1007	Down regulated	putative amino acid permease		SVEN_2415	2618480	2617048	-2084	-652	P	40nt upstream of gene SVEN_2415;	-32.6429	Down regulated	superoxide dismutase
873	2618469	13.016	4.95979e-39	SVEN_2415	2617088	2617048	1381	1421	P	40nt upstream of gene SVEN_2415;	-32.6429	Down regulated	superoxide dismutase		SVEN_2416	2623545		-5076				-5.60988	Down regulated	hypothetical protein
874	2622216	15.111	6.84815e-52	SVEN_2419	2621661		555				3.31271	Up regulated	hypothetical protein		SVEN_2420	2626130	2623589	-3914	-1373	P	44nt upstream of gene SVEN_2420;	1.31319	Up regulated	D-alanyl-D-alanine carboxypeptidase
875	2626077	19.077	1.96185e-81	SVEN_2423	2625639		438				1.7722	Up regulated	hypothetical protein		SVEN_2424	2630483		-4406				22.1366	Up regulated	lactoylglutathione lyase
876	2629861	5.76195	4.15747e-09	SVEN_2426	2626997		2864				-1.36292	Down regulated	Serine protease		SVEN_2427	2631605	2630413	-1744	-552	P	70nt upstream of gene SVEN_2427;	-1.09326	Down regulated	Aspartate-semialdehyde dehydrogenase
877	2631329	5.38403	3.64185e-08	SVEN_2427	2630483	2630413	846	916	P	70nt upstream of gene SVEN_2427;	-1.09326	Down regulated	Aspartate-semialdehyde dehydrogenase		SVEN_2428	2636030	2631566	-4701	-237	P	39nt upstream of gene SVEN_2428;	-1.33887	Down regulated	Membrane alanine aminopeptidase N
878	2632775	6.41864	6.87493e-11	SVEN_2428	2631605	2631566	1170	1209	P	39nt upstream of gene SVEN_2428;	-1.33887	Down regulated	Membrane alanine aminopeptidase N		SVEN_2429	2643384		-10609				1.85097	Up regulated	hypothetical protein
879	2642745	8.45608	1.38262e-17	SVEN_2435	2641243	2641243	1502	1502	P	0nt upstream of gene SVEN_2435;	-1.0445	Down regulated	hypothetical protein		SVEN_2436	2649282		-6537				1.65174	Up regulated	4-alpha-glucanotransferase (amylomaltase)
880	2649032	9.6265	3.09008e-22	SVEN_2440	2647934	2647903	1098	1129	P	31nt upstream of gene SVEN_2440;	-2.01358	Down regulated	Potassium efflux system KefA protein or Small-conductance mechanosensitive channel		SVEN_2441	2650564	2649245	-1532	-213	P	37nt upstream of gene SVEN_2441;	-1.52301	Down regulated	putative ROK-family transcriptional regulator
881	2649919	8.88017	3.33785e-19	SVEN_2441	2649282	2649245	637	674	P	37nt upstream of gene SVEN_2441;	-1.52301	Down regulated	putative ROK-family transcriptional regulator		SVEN_2442	2651927		-2008				-1.27897	Down regulated	N-Acetyl-D-glucosamine ABC transport system,sugar-binding protein
882	2651104	13.4674	1.21676e-41	SVEN_2442	2650564		540				-1.27897	Down regulated	N-Acetyl-D-glucosamine ABC transport system,sugar-binding protein		SVEN_2443	2652929		-1825				-1.12762	Down regulated	putative sugar transport system permease protein
883	2652608	5.23439	8.27636e-08	SVEN_2443	2651927		681				-1.12762	Down regulated	putative sugar transport system permease protein		SVEN_2444	2657766	2653812	-5158	-1204	IP	within gene(s) SVEN_2444; 22nt upstream of gene SVEN_2445;	-2.1201	Down regulated	putative sugar transport inner membrane protein
884	2657718	6.58976	2.20272e-11	SVEN_2447	2656342	2656201	1376	1517	P	141nt upstream of gene SVEN_2447;	-1.05885	Down regulated	secreted protein		SVEN_2448	2660147		-2429				-1.44358	Down regulated	amino acid ABC transporter solute-binding protein
885	2660196	5.71323	5.54251e-09	SVEN_2449	2658873		1323				-1.13886	Down regulated	hypothetical protein		SVEN_2450	2662750	2662574	-2554	-2378	IP	within gene(s) SVEN_2450; 176nt upstream of gene SVEN_2451;	-1.09439	Down regulated	serine or threonine protein kinase
886	2661249	6.7499	7.39731e-12	SVEN_2450	2660147	2662574	1102	-1325	IP	within gene(s) SVEN_2450; 176nt upstream of gene SVEN_2451;	-1.09439	Down regulated	serine or threonine protein kinase		SVEN_2451	2664363	2664307	-3114	-3058	IP	within gene(s) SVEN_2451; 56nt upstream of gene SVEN_2452;	-1.07224	Down regulated	Serine or threonine protein phosphatase
887	2664053	9.06039	6.49944e-20	SVEN_2451	2662750	2664307	1303	-254	IP	within gene(s) SVEN_2451; 56nt upstream of gene SVEN_2452;	-1.07224	Down regulated	Serine or threonine protein phosphatase		SVEN_2452	2665799	2665616	-1746	-1563	IP	within gene(s) SVEN_2452; 183nt upstream of gene SVEN_2453;	1.05115	Up regulated	hypothetical protein
888	2665557	44.2669	0	SVEN_2452	2664363	2665616	1194	-59	IP	within gene(s) SVEN_2452; 183nt upstream of gene SVEN_2453;	1.05115	Up regulated	hypothetical protein		SVEN_2453	2676040		-10483				-1.07919	Down regulated	hypothetical protein
889	2676033	7.19811	3.05263e-13	SVEN_2458	2675003		1030				-45.3096	Down regulated	Cell division transporter, ATP-binding protein FtsE		SVEN_2459	2682908		-6875				1.97831	Up regulated	hypothetical protein
890	2682870	13.5069	7.12164e-42	SVEN_2465	2682319		551				-1.33264	Down regulated	hypothetical protein		SVEN_2466	2685723		-2853				-1.49629	Down regulated	hypothetical protein
891	2683929	4.30692	8.27714e-06	SVEN_2468	2683501	2683470	428	459	PAi	31nt upstream of gene SVEN_2468; antisense to gene(s) SVEN_2467;	1.48578	Up regulated	hypothetical protein		SVEN_2469	2688582	2685816	-4653	-1887	P	93nt upstream of gene SVEN_2469;	1.32599	Up regulated	hypothetical protein
892	2685206	21.407	5.74807e-102	SVEN_2468	2683501	2683470	1705	1736	PAi	31nt upstream of gene SVEN_2468; antisense to gene(s) SVEN_2467;	1.48578	Up regulated	hypothetical protein		SVEN_2469	2688582	2685816	-3376	-610	P	93nt upstream of gene SVEN_2469;	1.32599	Up regulated	hypothetical protein
893	2687667	21.6415	3.65457e-104	SVEN_2470	2686502		1165				1.61233	Up regulated	single-strand binding protein		SVEN_2471	2692156		-4489				2.00285	Up regulated	putative ATP-binding membrane protein
894	2692235	4.51619	3.14804e-06
895	2696357	29.4922	1.81207e-191	SVEN_2478	2695884	2696023	473	334	P	139nt upstream of gene SVEN_2478;	2.25118	Up regulated	hypothetical protein		SVEN_2479	2698189		-1832				2.50131	Up regulated	hypothetical protein
896	2697050	4.13626	1.76508e-05	SVEN_2478	2695884	2696023	1166	1027	P	139nt upstream of gene SVEN_2478;	2.25118	Up regulated	hypothetical protein		SVEN_2479	2698189		-1139				2.50131	Up regulated	hypothetical protein
897	2698420	38.0709	1.94103e-317	SVEN_2479	2698189		231				2.50131	Up regulated	hypothetical protein		SVEN_2480	2699810		-1390				-1.59916	Down regulated	hypothetical protein
898	2704099	5.1867	1.07025e-07	SVEN_2488	2703369		730				-1.07673	Down regulated	MutT protein		SVEN_2489	2704408		-309				-1.25677	Down regulated	hypothetical protein
899	2709016	63.5321	0	SVEN_2493	2707719		1297				-1.0796	Down regulated	hypothetical protein		SVEN_2494	2708925	2708925	91	91	P	0nt upstream of gene SVEN_2494;	-1.82361	Down regulated	hypothetical protein
900	2716845	7.21768	2.64407e-13	SVEN_2505	2716568		277				1.20897	Up regulated	hypothetical protein		SVEN_2506	2718379		-1534				3.4393	Up regulated	hypothetical protein
901	2719322	7.85522	1.99538e-15	SVEN_2507	2718431		891				1.79156	Up regulated	hypothetical protein		SVEN_2508	2720346		-1024				21.011	Up regulated	Potassium-transporting ATPase C chain
902	2720531	12.799	8.30371e-38	SVEN_2508	2720346		185				21.011	Up regulated	Potassium-transporting ATPase C chain		SVEN_2509	2722458		-1927				3.84576	Up regulated	Potassium-transporting ATPase B chain
903	2722734	14.4454	1.34052e-47	SVEN_2509	2722458		276				3.84576	Up regulated	Potassium-transporting ATPase B chain		SVEN_2510	2724119		-1385				1.38659	Up regulated	Potassium-transporting ATPase A chain
904	2725095	32.8572	4.49793e-237	SVEN_2512	2724633	2724480	462	615	P	153nt upstream of gene SVEN_2512;	1.38993	Up regulated	putative uricase		SVEN_2513	2725914		-819				-1.09252	Down regulated	putative transport integral membrane protein
905	2730965	12.3483	2.4891e-35	SVEN_2516	2730024	2730102	941	863	P	78nt upstream of gene SVEN_2516;	-1.57857	Down regulated	GAF domain protein		SVEN_2517	2731087	2731132	-122	-167	P	45nt upstream of gene SVEN_2517;	1.06879	Up regulated	putative SARP family pathway specific regulatory protein
906	2738014	4.50893	3.25775e-06	SVEN_2521	2735388		2626				4.18062	Up regulated	putative integral membrane protein		SVEN_2522	2738048		-34				5.86525	Up regulated	putative ABC transporter ATP-binding protein
907	2743697	3.89601	4.88944e-05	SVEN_2525	2742500		1197				1.05308	Up regulated	5-deoxy-glucuronate isomerase		SVEN_2526	2743583		114				-2.40086	Down regulated	5-keto-2-deoxygluconokinase
908	2744175	6.72043	9.05961e-12	SVEN_2527	2743653	2743652	522	523	P	1nt upstream of gene SVEN_2527;	-1.77902	Down regulated	Inosose dehydratase		SVEN_2528	2744839		-664				-13.3264	Down regulated	hypothetical protein
909	2744973	26.2591	2.81183e-152	SVEN_2527	2743653	2743652	1320	1321	P	1nt upstream of gene SVEN_2527;	-1.77902	Down regulated	Inosose dehydratase		SVEN_2528	2744839		134				-13.3264	Down regulated	hypothetical protein
910	2747361	5.31056	5.46456e-08	SVEN_2529	2746484		877				-2.03068	Down regulated	secreted protein		SVEN_2530	2748783	2746540	-1422	821	IP	within gene(s) SVEN_2530; 56nt upstream of gene SVEN_2529;	1.01839	Up regulated	Integral membrane protein
911	2748035	4.14346	1.71051e-05	SVEN_2529	2746484		1551				-2.03068	Down regulated	secreted protein		SVEN_2530	2748783	2746540	-748	1495	IP	within gene(s) SVEN_2530; 56nt upstream of gene SVEN_2529;	1.01839	Up regulated	Integral membrane protein
912	2749515	9.94312	1.35116e-23	SVEN_2531	2748947		568				1.33024	Up regulated	Transcriptional regulator, TetR family		SVEN_2532	2750855	2750855	-1340	-1340	P	0nt upstream of gene SVEN_2532;	1.55637	Up regulated	integral membrane efflux protein
913	2758173	7.63202	1.15548e-14	SVEN_2537	2757835	2757793	338	380	PAi	42nt upstream of gene SVEN_2537; antisense to gene(s) SVEN_2536;	1.37572	Up regulated	hypothetical protein		SVEN_2538	2758068		105				1.73074	Up regulated	hypothetical protein
914	2759301	13.6486	1.02862e-42	SVEN_2538	2758068		1233				1.73074	Up regulated	hypothetical protein		SVEN_2539	2759309		-8				1.0543	Up regulated	Sugar phosphate isomerases or epimerase
915	2760678	43.4311	0	SVEN_2539	2759309		1369				1.0543	Up regulated	Sugar phosphate isomerases or epimerase		SVEN_2540	2760457		221				-1.90377	Down regulated	Probable ribose or hydroxymethylpyrimidine metabolism protein
916	2764803	6.63683	1.60246e-11	SVEN_2544	2763822		981				-1.50083	Down regulated	Dipeptidyl peptidase IV		SVEN_2545	2766738		-1935				-2.08587	Down regulated	phosphotransferase
917	2772745	8.27461	6.44398e-17	SVEN_2549	2772194	2772220	551	525	P	26nt upstream of gene SVEN_2549;	-2.12895	Down regulated	secreted tripeptidyl aminopeptidase		SVEN_2550	2772779		-34				-1.39058	Down regulated	putative secreted protein
918	2777456	4.08421	2.21135e-05	SVEN_2552	2777029		427				1.29249	Up regulated	Transport ATP-binding protein CydD		SVEN_2553	2778864		-1408				-1.27693	Down regulated	acetohydroxy acid synthase
919	2784572	7.7578	4.32085e-15	SVEN_2559	2784210	2784053	362	519	P	157nt upstream of gene SVEN_2559;	6.89784	Up regulated	hypothetical protein		SVEN_2560	2785459	2785403	-887	-831	P	56nt upstream of gene SVEN_2560;	-3.03109	Down regulated	Butyryl-CoA dehydrogenase
920	2787510	4.79912	7.96838e-07	SVEN_2561	2786617	2787472	893	38	IP	within gene(s) SVEN_2561; 14nt upstream of gene SVEN_2562;	-1.87361	Down regulated	acyl-CoA thioesterase II		SVEN_2562	2787486		24				-1.09082	Down regulated	membrane transport protein
921	2788333	7.84924	2.09284e-15	SVEN_2562	2787486		847				-1.09082	Down regulated	membrane transport protein		SVEN_2563	2789229	2789229	-896	-896	P	0nt upstream of gene SVEN_2563;	-1.00622	Down regulated	hypothetical protein
922	2789431	10.2801	4.33164e-25	SVEN_2563	2789229	2789229	202	202	P	0nt upstream of gene SVEN_2563;	-1.00622	Down regulated	hypothetical protein		SVEN_2564	2789921		-490				1.31865	Up regulated	Transcriptional regulator, TetR family
923	2790996	18.3905	7.82135e-76	SVEN_2565	2790008	2789967	988	1029	P	41nt upstream of gene SVEN_2565;	-3.61826	Down regulated	Methylcrotonyl-CoA carboxylase carboxyl transferase subunit		SVEN_2566	2791612	2793438	-616	-2442	IP	within gene(s) SVEN_2566; 114nt upstream of gene SVEN_2567;	-5.01118	Down regulated	Methylcrotonyl-CoA carboxylase subunit
924	2795071	6.31605	1.34168e-10	SVEN_2568	2794487		584				-5.19728	Down regulated	Isovaleryl-CoA dehydrogenase		SVEN_2569	2795741	2795734	-670	-663	P	7nt upstream of gene SVEN_2569;	1.22547	Up regulated	Hypothetical protein associated with desferrioxamine E biosynthesis
925	2796532	7.88434	1.58102e-15	SVEN_2569	2795741	2795734	791	798	P	7nt upstream of gene SVEN_2569;	1.22547	Up regulated	Hypothetical protein associated with desferrioxamine E biosynthesis		SVEN_2570	2796740	2796693	-208	-161	P	47nt upstream of gene SVEN_2570;	1.81573	Up regulated	Desferrioxamine E biosynthesis protein DesA; L-2,4-diaminobutyrate decarboxylase
926	2800549	3.96255	3.70767e-05	SVEN_2573	2799973		576				2.38414	Up regulated	Desferrioxamine E biosynthesis protein DesD		SVEN_2574	2803504	2803556	-2955	-3007	P	52nt upstream of gene SVEN_2574;	1.32927	Up regulated	beta-hexosaminidase precursor
927	2803871	5.72658	5.12371e-09	SVEN_2575	2803660		211				-1.48071	Down regulated	hypothetical protein		SVEN_2576	2804025		-154				-1.39321	Down regulated	Glucosamine--fructose-6-phosphateaminotransferase
928	2804870	14.2742	1.58505e-46	SVEN_2576	2804025		845				-1.39321	Down regulated	Glucosamine--fructose-6-phosphateaminotransferase		SVEN_2577	2806675	2806728	-1805	-1858	P	53nt upstream of gene SVEN_2577;	1.81136	Up regulated	hypothetical protein
929	2806605	5.56376	1.32012e-08	SVEN_2576	2804025		2580				-1.39321	Down regulated	Glucosamine--fructose-6-phosphateaminotransferase		SVEN_2577	2806675	2806728	-70	-123	P	53nt upstream of gene SVEN_2577;	1.81136	Up regulated	hypothetical protein
930	2807446	4.88137	5.26768e-07	SVEN_2577	2806675	2806728	771	718	P	53nt upstream of gene SVEN_2577;	1.81136	Up regulated	hypothetical protein		SVEN_2578	2807372	2807478	74	-32	P	106nt upstream of gene SVEN_2578;	-1.12981	Down regulated	hypothetical protein
931	2816284	6.29096	1.57751e-10	SVEN_2585	2815982		302				1.82908	Up regulated	cellobiose ABC transporter permease protein		SVEN_2586	2817049	2817000	-765	-716	P	49nt upstream of gene SVEN_2586;	1.68285	Up regulated	putative transport protein
932	2820080	6.99059	1.36863e-12	SVEN_2587	2818741		1339				2.82274	Up regulated	putative transport protein		SVEN_2588	2820474		-394				1.9442	Up regulated	L-aspartate-beta-decarboxylase
933	2820817	6.03182	8.10595e-10	SVEN_2588	2820474		343				1.9442	Up regulated	L-aspartate-beta-decarboxylase		SVEN_2589	2823756		-2939				2.72812	Up regulated	putative secreted sugar hydrolase
934	2823804	7.67693	8.14718e-15	SVEN_2588	2820474		3330				1.9442	Up regulated	L-aspartate-beta-decarboxylase		SVEN_2589	2823756		48				2.72812	Up regulated	putative secreted sugar hydrolase
935	2826930	10.7774	2.2008e-27	SVEN_2592	2826423		507				1.31065	Up regulated	putative secreted protein		SVEN_2593	2827925	2827925	-995	-995	P	0nt upstream of gene SVEN_2593;	1.02108	Up regulated	Spermidine synthase protein
936	2836306	4.58566	2.26278e-06	SVEN_2601	2835760		546				-1.31351	Down regulated	hypothetical protein		SVEN_2602	2836368	2836367	-62	-61	P	1nt upstream of gene SVEN_2602;	-1.36479	Down regulated	hypothetical protein
937	2840576	8.26368	7.06221e-17	SVEN_2604	2838747	2838684	1829	1892	P	63nt upstream of gene SVEN_2604;	-1.10694	Down regulated	putative sensory box or GGDEF family protein		SVEN_2605	2842648		-2072				1.51233	Up regulated	Chitinase
938	2842870	5.39793	3.37075e-08	SVEN_2605	2842648		222				1.51233	Up regulated	Chitinase		SVEN_2606	2843871	2843918	-1001	-1048	P	47nt upstream of gene SVEN_2606;	1.80094	Up regulated	putative LuxAB protein
939	2846846	4.07536	2.29719e-05	SVEN_2608	2846122		724				1.28008	Up regulated	putative two-component system response regulator		SVEN_2609	2847366	2846166	-520	680	IP	within gene(s) SVEN_2609; 44nt upstream of gene SVEN_2608;	-1.36363	Down regulated	putative two-component system sensor kinase
940	2849167	14.6456	7.18825e-49	SVEN_2609	2847366	2846166	1801	3001	IP	within gene(s) SVEN_2609; 44nt upstream of gene SVEN_2608;	-1.36363	Down regulated	putative two-component system sensor kinase		SVEN_2610	2849096	2849096	71	71	P	0nt upstream of gene SVEN_2610;	1.26629	Up regulated	Long-chain-fatty-acid--CoA ligase
941	2854669	5.35004	4.39662e-08	SVEN_2609	2847366	2846166	7303	8503	IP	within gene(s) SVEN_2609; 44nt upstream of gene SVEN_2608;	-1.36363	Down regulated	putative two-component system sensor kinase		SVEN_2610	2849096	2849096	5573	5573	P	0nt upstream of gene SVEN_2610;	1.26629	Up regulated	Long-chain-fatty-acid--CoA ligase
942	2855876	14.6351	8.38874e-49	SVEN_2615	2855185		691				2.64099	Up regulated	putative secreted protein		SVEN_2616	2855802	2855808	74	68	P	6nt upstream of gene SVEN_2616;	1.61564	Up regulated	membrane protein
943	2857713	11.6258	1.52434e-31	SVEN_2617	2856656	2856722	1057	991	P	66nt upstream of gene SVEN_2617;	1.01303	Up regulated	Hypothetical NagD phosphatase		SVEN_2618	2858272		-559				2.44981	Up regulated	probable nucleotide pyrophosphatase
944	2861634	4.55107	2.66872e-06	SVEN_2621	2861176		458				4.87755	Up regulated	2-aminoethylphosphonate ABC transporter permease protein I		SVEN_2622	2862230		-596				-2.66527	Down regulated	2-aminoethylphosphonate ABC transporter ATP-binding protein
945	2862454	29.6037	6.70344e-193	SVEN_2622	2862230		224				-2.66527	Down regulated	2-aminoethylphosphonate ABC transporter ATP-binding protein		SVEN_2623	2862928		-474				-2.66527	Down regulated	Possible phosphoglycolate phosphatase
946	2864423	4.50747	3.28022e-06	SVEN_2624	2864046		377				-1.55474	Down regulated	putative secreted oxidoreductase		SVEN_2625	2865000		-577				1.0442	Up regulated	Predicted transcriptional regulator of N-Acetylglucosamine utilization, GntR family
947	2866368	8.25753	7.4358e-17	SVEN_2626	2865878		490				1.14274	Up regulated	hypothetical protein		SVEN_2627	2867181		-813				-1.91353	Down regulated	N-acetylglucosamine kinase bacterial type predicted or Transcriptional regulator
948	2868345	5.44755	2.55342e-08	SVEN_2628	2867267		1078				1.30215	Up regulated	putative oxidoreductase		SVEN_2629	2868394		-49				4.50235	Up regulated	hypothetical protein
949	2869829	7.48078	3.69401e-14	SVEN_2629	2868394		1435				4.50235	Up regulated	hypothetical protein		SVEN_2630	2870620	2870620	-791	-791	P	0nt upstream of gene SVEN_2630;	4.18851	Up regulated	Chitinase
950	2871101	6.16118	3.61021e-10	SVEN_2630	2870620	2870620	481	481	P	0nt upstream of gene SVEN_2630;	4.18851	Up regulated	Chitinase		SVEN_2631	2871691		-590				-3.42678	Down regulated	2-hydroxyhepta-2,4-diene-1,7-dioate isomerase or 5-carboxymethyl-2-oxo-hex-3-ene-1,7-dioate decarboxylase
951	2873481	4.50279	3.3533e-06	SVEN_2633	2872834		647				-1.16384	Down regulated	hypothetical protein		SVEN_2634	2873444	2872879	37	602	IP	within gene(s) SVEN_2634; 45nt upstream of gene SVEN_2633;	1.42152	Up regulated	Transcriptional regulator, HxlR family
952	2876415	7.28792	1.57385e-13	SVEN_2635	2873532		2883				2.1011	Up regulated	transmembrane efflux protein		SVEN_2636	2876421		-6				-1.59916	Down regulated	Na+ or solute symporter
953	2879027	4.56976	2.44147e-06	SVEN_2639	2877489	2877488	1538	1539	P	1nt upstream of gene SVEN_2639;	-1.08712	Down regulated	hypothetical protein		SVEN_2640	2879631	2879631	-604	-604	P	0nt upstream of gene SVEN_2640;	1.10741	Up regulated	5-methylcytosine-specific restriction related enzyme
954	2880610	5.48635	2.05164e-08	SVEN_2641	2879792	2879762	818	848	P	30nt upstream of gene SVEN_2641;	1.31054	Up regulated	hypothetical protein		SVEN_2642	2881378		-768				-1.26407	Down regulated	probable membrane protein
955	2882912	6.77674	6.14583e-12	SVEN_2643	2882370	2881391	542	1521	IP	within gene(s) SVEN_2643; 13nt upstream of gene SVEN_2642;	-1.84629	Down regulated	putative ABC transporter ATP-binding protein		SVEN_2644	2883201		-289				-2.37971	Down regulated	putative integral membrane transport protein
956	2883591	4.76633	9.38057e-07	SVEN_2644	2883201		390				-2.37971	Down regulated	putative integral membrane transport protein		SVEN_2645	2884009	2884055	-418	-464	P	46nt upstream of gene SVEN_2645;	-1.25814	Down regulated	putative integral membrane protein
957	2887039	4.99624	2.92296e-07	SVEN_2647	2886638	2886717	401	322	P	79nt upstream of gene SVEN_2647;	1.49006	Up regulated	Quaternary ammonium compound-resistance protein sugE		SVEN_2648	2887130	2887130	-91	-91	P	0nt upstream of gene SVEN_2648;	1.33403	Up regulated	putative GroES-family molecular chaperone
958	2891604	30.5549	2.43049e-205	SVEN_2647	2886638	2886717	4966	4887	P	79nt upstream of gene SVEN_2647;	1.49006	Up regulated	Quaternary ammonium compound-resistance protein sugE		SVEN_2648	2887130	2887130	4474	4474	P	0nt upstream of gene SVEN_2648;	1.33403	Up regulated	putative GroES-family molecular chaperone
959	2895888	30.4781	2.53979e-204	SVEN_2659	2895077	2894964	811	924	P	113nt upstream of gene SVEN_2659;	1.31021	Up regulated	PTS system, N-acetylglucosamine-specific IIB component or PTS system, N-acetylglucosamine-specific IIC component		SVEN_2660	2897172		-1284				-1.50584	Down regulated	Metal-dependent hydrolases of the beta-lactamase superfamily III
960	2896869	12.8421	4.76147e-38	SVEN_2659	2895077	2894964	1792	1905	P	113nt upstream of gene SVEN_2659;	1.31021	Up regulated	PTS system, N-acetylglucosamine-specific IIB component or PTS system, N-acetylglucosamine-specific IIC component		SVEN_2660	2897172		-303				-1.50584	Down regulated	Metal-dependent hydrolases of the beta-lactamase superfamily III
961	2899386	20.4374	3.89065e-93	SVEN_2663	2899146	2899340	240	46	P	194nt upstream of gene SVEN_2663;	1.07199	Up regulated	Molybdopterin converting factor small subunit		SVEN_2664	2900185		-799				1.40927	Up regulated	ABC transporter (iron.B12.siderophore.hemin) ,ATP-binding component
962	2901092	9.19345	1.90223e-20	SVEN_2664	2900185		907				1.40927	Up regulated	ABC transporter (iron.B12.siderophore.hemin) ,ATP-binding component		SVEN_2665	2901288		-196				1.19833	Up regulated	ABC transporter (iron.B12.siderophore.hemin) ,permease component
963	2901763	5.55316	1.40279e-08	SVEN_2665	2901288		475				1.19833	Up regulated	ABC transporter (iron.B12.siderophore.hemin) ,permease component		SVEN_2666	2902253	2902406	-490	-643	P	153nt upstream of gene SVEN_2666;	1.14954	Up regulated	ABC transporter (iron.B12.siderophore.hemin) ,periplasmic substrate-binding component
964	2902906	24.7668	1.02153e-135	SVEN_2666	2902253	2902406	653	500	P	153nt upstream of gene SVEN_2666;	1.14954	Up regulated	ABC transporter (iron.B12.siderophore.hemin) ,periplasmic substrate-binding component		SVEN_2667	2903057		-151				-1.99895	Down regulated	hypothetical protein
965	2906324	5.93576	1.4624e-09	SVEN_2670	2906069	2906218	255	106	P	149nt upstream of gene SVEN_2670;	1.12559	Up regulated	D-serine or D-alanine or glycine transporter		SVEN_2671	2906985		-661				1.03217	Up regulated	hypothetical protein
966	2909173	6.1589	3.66248e-10	SVEN_2674	2908811		362				1.25497	Up regulated	Nicotinamidase		SVEN_2675	2909779	2909834	-606	-661	P	55nt upstream of gene SVEN_2675;	1.39771	Up regulated	hypothetical protein
967	2910481	11.3225	5.07596e-30	SVEN_2675	2909779	2909834	702	647	P	55nt upstream of gene SVEN_2675;	1.39771	Up regulated	hypothetical protein		SVEN_2676	2912320	2910019	-1839	462	IP	within gene(s) SVEN_2676; 240nt upstream of gene SVEN_2675;	-1.14149	Down regulated	putative secreted protease
968	2911143	4.61367	1.97809e-06	SVEN_2675	2909779	2909834	1364	1309	P	55nt upstream of gene SVEN_2675;	1.39771	Up regulated	hypothetical protein		SVEN_2676	2912320	2910019	-1177	1124	IP	within gene(s) SVEN_2676; 240nt upstream of gene SVEN_2675;	-1.14149	Down regulated	putative secreted protease
969	2912913	4.20047	1.3318e-05	SVEN_2677	2912681	2912621	232	292	P	60nt upstream of gene SVEN_2677;	1.78466	Up regulated	hypothetical protein		SVEN_2678	2913785		-872				1.60127	Up regulated	hypothetical protein
970	2915337	39.624	0	SVEN_2679	2914474		863				-1.01607	Down regulated	hypothetical protein		SVEN_2680	2915417	2915483	-80	-146	P	66nt upstream of gene SVEN_2680;	-1.11556	Down regulated	hypothetical protein
971	2919639	7.93026	1.09346e-15	SVEN_2683	2917730		1909				4.76769	Up regulated	putative secreted protein		SVEN_2684	2920496	2920496	-857	-857	P	0nt upstream of gene SVEN_2684;	4.87968	Up regulated	4-hydroxyphenylpyruvate dioxygenase
972	2920973	14.2101	3.96315e-46	SVEN_2685	2920576		397				1.46326	Up regulated	Transcriptional regulator, AsnC family		SVEN_2686	2921216		-243				1.28914	Up regulated	Transcriptional regulator, ArsR family
973	2921830	34.2833	6.95605e-258	SVEN_2686	2921216		614				1.28914	Up regulated	Transcriptional regulator, ArsR family		SVEN_2687	2921816		14				1.57582	Up regulated	hypothetical protein
974	2925792	6.65802	1.38772e-11	SVEN_2690	2924902	2925050	890	742	P	148nt upstream of gene SVEN_2690;	2.37967	Up regulated	differentiation regulon		SVEN_2691	2927107	2927157	-1315	-1365	P	50nt upstream of gene SVEN_2691;	1.00378	Up regulated	DNA or RNA helicases of superfamily II
975	2928094	6.3007	1.48154e-10	SVEN_2693	2927815	2927815	279	279	P	0nt upstream of gene SVEN_2693;	-1.00396	Down regulated	hypothetical protein		SVEN_2694	2929342		-1248				-1.43994	Down regulated	putative multidrug resistance efflux protein
976	2932458	11.0793	7.9042e-29	SVEN_2695	2930334		2124				1.4455	Up regulated	hypothetical protein		SVEN_2696	2932649		-191				1.20005	Up regulated	hypothetical protein
977	2936270	3.92658	4.30804e-05	SVEN_2699	2934425		1845				-1.52301	Down regulated	putative serine or threonine protein kinase		SVEN_2700	2936694		-424				-1.06335	Down regulated	putative serine or threonine protein kinase
978	2937047	4.06252	2.42729e-05	SVEN_2700	2936694		353				-1.06335	Down regulated	putative serine or threonine protein kinase		SVEN_2701	2939518		-2471				-1.34505	Down regulated	hypothetical protein
979	2939299	7.51535	2.83787e-14	SVEN_2700	2936694		2605				-1.06335	Down regulated	putative serine or threonine protein kinase		SVEN_2701	2939518		-219				-1.34505	Down regulated	hypothetical protein
980	2939745	3.96867	3.61371e-05	SVEN_2701	2939518		227				-1.34505	Down regulated	hypothetical protein		SVEN_2702	2941833	2939568	-2088	177	IP	within gene(s) SVEN_2702; 50nt upstream of gene SVEN_2701;	1.20879	Up regulated	hypothetical protein
981	2941867	10.1217	2.21231e-24	SVEN_2701	2939518		2349				-1.34505	Down regulated	hypothetical protein		SVEN_2702	2941833	2939568	34	2299	IP	within gene(s) SVEN_2702; 50nt upstream of gene SVEN_2701;	1.20879	Up regulated	hypothetical protein
982	2944589	4.07612	2.28963e-05	SVEN_2704	2943588		1001				-1.29837	Down regulated	hypothetical protein		SVEN_2705	2945108		-519				-1.82308	Down regulated	Collagen alpha 1(II) chain precursor
983	2946156	4.31293	8.05512e-06	SVEN_2706	2945614	2945688	542	468	P	74nt upstream of gene SVEN_2706;	-1.60877	Down regulated	hypothetical protein		SVEN_2707	2948085		-1929				1.09939	Up regulated	Xanthine dehydrogenase, molybdenum binding subunit
984	2952496	5.96962	1.18901e-09	SVEN_2709	2950657		1839				-1.03172	Down regulated	Xanthine dehydrogenase, FAD binding subunit		SVEN_2710	2952427		69				-1.40586	Down regulated	Beta-hexosaminidase
985	2955139	7.75942	4.2661e-15	SVEN_2712	2954230		909				2.1218	Up regulated	putative sugar transporter membrane protein		SVEN_2713	2955540		-401				-1.17887	Down regulated	putative sugar transporter sugar-binding protein
986	2956196	4.38164	5.8894e-06	SVEN_2714	2956013	2956013	183	183	P	0nt upstream of gene SVEN_2714;	-1.5674	Down regulated	hypothetical protein		SVEN_2715	2956611		-415				1.08922	Up regulated	putative transcriptional regulator
987	2960409	5.58142	1.19278e-08	SVEN_2717	2958669	2958739	1740	1670	P	70nt upstream of gene SVEN_2717;	1.00648	Up regulated	Non-specific DNA-binding protein HBsu		SVEN_2718	2960412	2960478	-3	-69	P	66nt upstream of gene SVEN_2718;	-1.33264	Down regulated	NADP-dependent malic enzyme
988	2964087	14.2527	2.15765e-46	SVEN_2719	2963193	2963222	894	865	P	29nt upstream of gene SVEN_2719;	-1.47353	Down regulated	putative helicase protein		SVEN_2720	2964534		-447				-1.63724	Down regulated	putative transcriptional regulator
989	2969764	4.47341	3.84902e-06	SVEN_2724	2969532	2969535	232	229	P	3nt upstream of gene SVEN_2724;	-1.01462	Down regulated	tmRNA-binding protein SmpB		SVEN_2725	2970738	2970738	-974	-974	P	0nt upstream of gene SVEN_2725;	-1.72155	Down regulated	putative carboxy-terminal processing protease precursor
990	2970916	5.08786	1.81068e-07	SVEN_2724	2969532	2969535	1384	1381	P	3nt upstream of gene SVEN_2724;	-1.01462	Down regulated	tmRNA-binding protein SmpB		SVEN_2725	2970738	2970738	178	178	P	0nt upstream of gene SVEN_2725;	-1.72155	Down regulated	putative carboxy-terminal processing protease precursor
991	2983984	5.10477	1.65599e-07	SVEN_2734	2982832	2982794	1152	1190	P	38nt upstream of gene SVEN_2734;	1.56604	Up regulated	Alpha-glucosides-binding periplasmic protein AglE precursor		SVEN_2735	2984210		-226				1.98058	Up regulated	ABC alpha-glucoside transporter, inner membrane subunit AglF
992	2995748	13.6175	1.57667e-42	SVEN_2742	2992689		3059				1.36494	Up regulated	hypothetical protein		SVEN_2743	2998901	2998981	-3153	-3233	P	80nt upstream of gene SVEN_2743;	-1.31131	Down regulated	NAD-specific glutamate dehydrogenase , large form
993	2998384	6.65024	1.46307e-11	SVEN_2742	2992689		5695				1.36494	Up regulated	hypothetical protein		SVEN_2743	2998901	2998981	-517	-597	P	80nt upstream of gene SVEN_2743;	-1.31131	Down regulated	NAD-specific glutamate dehydrogenase , large form
994	3000386	14.3493	5.38325e-47	SVEN_2744	2999333	2999251	1053	1135	P	82nt upstream of gene SVEN_2744;	1.0064	Up regulated	ThiJ or PfpI family protein		SVEN_2745	3000718	3000718	-332	-332	P	0nt upstream of gene SVEN_2745;	1.10442	Up regulated	putative phosphatase
995	3003567	22.2501	5.62654e-110	SVEN_2747	3001811		1756						hypothetical protein		SVEN_2748	3004959	3005044	-1392	-1477	P	85nt upstream of gene SVEN_2748;	-1.02433	Down regulated	Protein export cytoplasm protein SecA ATPase RNA helicase
996	3005365	6.37419	9.19654e-11	SVEN_2749	3005130	3004966	235	399	P	164nt upstream of gene SVEN_2749;	2.39411	Up regulated	putative acetyltransferase		SVEN_2750	3005775		-410				-1.34183	Down regulated	putative cytoplasmic protein
997	3007573	4.57525	2.37822e-06	SVEN_2750	3005775		1798				-1.34183	Down regulated	putative cytoplasmic protein		SVEN_2751	3007743	3007820	-170	-247	P	77nt upstream of gene SVEN_2751;	1.29808	Up regulated	putative two-component system response regulator
998	3009806	7.14499	4.50015e-13	SVEN_2752	3008682	3008734	1124	1072	P	52nt upstream of gene SVEN_2752;	-1.12868	Down regulated	Ribosomal subunit interface protein		SVEN_2753	3009700	3008932	106	874	IP	within gene(s) SVEN_2753; 250nt upstream of gene SVEN_2752;	1.33904	Up regulated	Competence protein F
999	3011554	9.81185	5.00562e-23	SVEN_2753	3009700	3008932	1854	2622	IP	within gene(s) SVEN_2753; 250nt upstream of gene SVEN_2752;	1.33904	Up regulated	Competence protein F		SVEN_2754	3011726		-172				-1.16503	Down regulated	LpqB
1000	3012402	5.36346	4.08221e-08	SVEN_2754	3011726		676				-1.16503	Down regulated	LpqB		SVEN_2755	3013749		-1347				-1.01275	Down regulated	Sensor histidine kinase mtrB
1001	3030509	14.4648	1.01023e-47	SVEN_2765	3029494		1015				1.19957	Up regulated	hypothetical protein		SVEN_2766	3031103	3031276	-594	-767	P	173nt upstream of gene SVEN_2766;	1.33872	Up regulated	Adenosylhomocysteinase
1002	3037579	5.04843	2.22727e-07	SVEN_2770	3036419	3036450	1160	1129	P	31nt upstream of gene SVEN_2770;	1.12559	Up regulated	protein YcaR		SVEN_2771	3037877	3037925	-298	-346	P	48nt upstream of gene SVEN_2771;	1.30564	Up regulated	Phosphomannomutase
1003	3038553	8.52329	7.75401e-18	SVEN_2772	3038364	3038364	189	189	P	0nt upstream of gene SVEN_2772;	1.05707	Up regulated	hypothetical protein		SVEN_2773	3038715	3038547	-162	6	P	168nt upstream of gene SVEN_2773;	1.57883	Up regulated	hypothetical protein
1004	3040143	5.08139	1.87342e-07	SVEN_2773	3038715	3038547	1428	1596	P	168nt upstream of gene SVEN_2773;	1.57883	Up regulated	hypothetical protein		SVEN_2774	3040735		-592				1.39054	Up regulated	putative secreted protein
1005	3042606	4.27164	9.70217e-06	SVEN_2774	3040735		1871				1.39054	Up regulated	putative secreted protein		SVEN_2775	3044490		-1884				-1.10469	Down regulated	hypothetical protein
1006	3045807	8.08973	2.98975e-16	SVEN_2776	3045064	3045129	743	678	P	65nt upstream of gene SVEN_2776;	1.23271	Up regulated	Sporulation regulatory protein WhiB		SVEN_2777	3045790	3045553	17	254	P	237nt upstream of gene SVEN_2777;	3.49468	Up regulated	hypothetical protein
1007	3046719	14.6851	4.01752e-49	SVEN_2778	3046321	3046320	398	399	P	1nt upstream of gene SVEN_2778;	1.68927	Up regulated	Lactyl (2) diphospho-(5)guanosine:7,8-didemethyl-8-hydroxy-5-deazariboflavin 2-phospho-L-lactate transferase		SVEN_2779	3047322		-603				1.96978	Up regulated	L-glutamate ligase
1008	3055238	5.14236	1.35657e-07	SVEN_2784	3053697	3053644	1541	1594	P	53nt upstream of gene SVEN_2784;	1.92498	Up regulated	Cell envelope-associated transcriptional attenuator LytR-CpsA-Psr, subfamily A1		SVEN_2785	3055154	3055028	84	210	P	126nt upstream of gene SVEN_2785;	1.1858	Up regulated	Cell envelope-associated transcriptional attenuator LytR-CpsA-Psr, subfamily A1
1009	3056314	11.3673	3.04226e-30	SVEN_2785	3055154	3055028	1160	1286	P	126nt upstream of gene SVEN_2785;	1.1858	Up regulated	Cell envelope-associated transcriptional attenuator LytR-CpsA-Psr, subfamily A1		SVEN_2786	3057250		-936				-1.08923	Down regulated	Cell envelope-associated transcriptional attenuator LytR-CpsA-Psr, subfamily A1
1010	3057348	5.80413	3.23503e-09	SVEN_2785	3055154	3055028	2194	2320	P	126nt upstream of gene SVEN_2785;	1.1858	Up regulated	Cell envelope-associated transcriptional attenuator LytR-CpsA-Psr, subfamily A1		SVEN_2786	3057250		98				-1.08923	Down regulated	Cell envelope-associated transcriptional attenuator LytR-CpsA-Psr, subfamily A1
1011	3058583	11.8872	6.89568e-33	SVEN_2786	3057250		1333				-1.08923	Down regulated	Cell envelope-associated transcriptional attenuator LytR-CpsA-Psr, subfamily A1		SVEN_2787	3059841	3059842	-1258	-1259	P	1nt upstream of gene SVEN_2787;	-1.62974	Down regulated	putative glycosyl transferase
1012	3061104	7.76631	4.04043e-15	SVEN_2788	3059967		1137				2.24509	Up regulated	Cell envelope-associated transcriptional attenuator LytR-CpsA-Psr, subfamily A1		SVEN_2789	3062065	3062067	-961	-963	P	2nt upstream of gene SVEN_2789;	1.31769	Up regulated	putative acyl-CoA hydrolase
1013	3063282	16.9503	9.58018e-65	SVEN_2790	3062196	3062195	1086	1087	P	1nt upstream of gene SVEN_2790;	1.08127	Up regulated	Cell envelope-associated transcriptional attenuator LytR-CpsA-Psr, subfamily A1		SVEN_2791	3063983		-701				-3.99791	Down regulated	Butyryl-CoA dehydrogenase
1014	3064206	4.805	7.73756e-07	SVEN_2791	3063983		223				-3.99791	Down regulated	Butyryl-CoA dehydrogenase		SVEN_2792	3064708	3064745	-502	-539	P	37nt upstream of gene SVEN_2792;	1.26298	Up regulated	Butyryl-CoA dehydrogenase
1015	3065298	20.1376	1.72715e-90	SVEN_2793	3064792		506				1.20649	Up regulated	putative UDP-glucose 6-dehydrogenase		SVEN_2794	3067156	3067211	-1858	-1913	P	55nt upstream of gene SVEN_2794;	1.16714	Up regulated	hypothetical protein
1016	3065988	15.0975	8.40763e-52	SVEN_2793	3064792		1196				1.20649	Up regulated	putative UDP-glucose 6-dehydrogenase		SVEN_2794	3067156	3067211	-1168	-1223	P	55nt upstream of gene SVEN_2794;	1.16714	Up regulated	hypothetical protein
1017	3068637	4.48196	3.69803e-06	SVEN_2794	3067156	3067211	1481	1426	P	55nt upstream of gene SVEN_2794;	1.16714	Up regulated	hypothetical protein		SVEN_2795	3068544		93				1.38993	Up regulated	putative dipeptidase
1018	3072026	41.4555	0	SVEN_2798	3070407	3070357	1619	1669	P	50nt upstream of gene SVEN_2798;	-1.22237	Down regulated	putative integral membrane protein		SVEN_2799	3072215	3072244	-189	-218	P	29nt upstream of gene SVEN_2799;	-1.22048	Down regulated	putative two-component system sensor kinase
1019	3073325	9.65271	2.39356e-22	SVEN_2800	3073010	3072359	315	966	IP	within gene(s) SVEN_2800; 144nt upstream of gene SVEN_2799;	-2.03068	Down regulated	putative two-component system response regulator		SVEN_2801	3073401	3073154	-76	171	P	247nt upstream of gene SVEN_2801;	-1.68461	Down regulated	Di-or tripeptide transporter
1020	3074762	4.64197	1.72551e-06	SVEN_2801	3073401	3073154	1361	1608	P	247nt upstream of gene SVEN_2801;	-1.68461	Down regulated	Di-or tripeptide transporter		SVEN_2802	3076414		-1652				-1.11053	Down regulated	hypothetical protein
1021	3080421	8.56462	5.42176e-18	SVEN_2808	3080189	3080123	232	298	P	66nt upstream of gene SVEN_2808;	-2.25158	Down regulated	RNA polymerase sigma factor SigB		SVEN_2809	3081248	3081116	-827	-695	P	132nt upstream of gene SVEN_2809;	1.02192	Up regulated	hypothetical protein
1022	3085904	7.69503	7.07296e-15	SVEN_2810	3082453		3451				-1.07196	Down regulated	hypothetical protein		SVEN_2811	3085873		31				-1.11876	Down regulated	High-affinity leucine-specific transport system,periplasmic binding protein LivK
1023	3089686	13.8404	7.27383e-44	SVEN_2813	3087463		2223				-1.72459	Down regulated	hypothetical protein		SVEN_2814	3089549		137				-1.68238	Down regulated	hypothetical protein
1024	3090308	5.73592	4.84914e-09	SVEN_2814	3089549		759				-1.68238	Down regulated	hypothetical protein		SVEN_2815	3090406		-98				-1.167	Down regulated	glycosyl transferase, family 2
1025	3097320	5.11075	1.60437e-07	SVEN_2820	3096385		935				1.07257	Up regulated	Formiminoglutamic iminohydrolase		SVEN_2821	3097593	3096487	-273	833	IP	within gene(s) SVEN_2821; 102nt upstream of gene SVEN_2820;	1.40699	Up regulated	N-formylglutamate deformylase
1026	3100216	18.1498	6.4399e-74	SVEN_2823	3099377		839				1.21313	Up regulated	Diaminopimelate decarboxylase		SVEN_2824	3100735	3100734	-519	-518	P	1nt upstream of gene SVEN_2824;	1.49909	Up regulated	hypothetical protein
1027	3101538	10.8516	9.79744e-28	SVEN_2824	3100735	3100734	803	804	P	1nt upstream of gene SVEN_2824;	1.49909	Up regulated	hypothetical protein		SVEN_2825	3101361	3101279	177	259	P	82nt upstream of gene SVEN_2825;	-1.09842	Down regulated	hypothetical protein
1028	3109931	5.2588	7.25007e-08	SVEN_2834	3109492	3109454	439	477	P	38nt upstream of gene SVEN_2834;	-1.06032	Down regulated	putative secreted protein		SVEN_2835	3110771	3110911	-840	-980	PAi	140nt upstream of gene SVEN_2835; antisense to gene(s) SVEN_2836;	-1.43015	Down regulated	hypothetical protein
1029	3112360	3.9403	4.06898e-05	SVEN_2834	3109492	3109454	2868	2906	P	38nt upstream of gene SVEN_2834;	-1.06032	Down regulated	putative secreted protein		SVEN_2835	3110771	3110911	1589	1449	PAi	140nt upstream of gene SVEN_2835; antisense to gene(s) SVEN_2836;	-1.43015	Down regulated	hypothetical protein
1030	3113061	5.52147	1.6809e-08	SVEN_2837	3112093	3112130	968	931	P	37nt upstream of gene SVEN_2837;	-2.12162	Down regulated	putative integral membrane protein		SVEN_2838	3112976		85				-1.04189	Down regulated	hypothetical protein
1031	3114624	5.39589	3.40917e-08	SVEN_2843	3114416		208				2.51917	Up regulated	hypothetical protein		SVEN_2844	3114787		-163				2.49826	Up regulated	hypothetical protein
1032	3128262	20.1847	6.66913e-91	SVEN_2863	3127381		881				3.83668	Up regulated	hypothetical protein		SVEN_2864	3128238		24				4.88422	Up regulated	Phage major capsid protein
1033	3129244	45.2108	0	SVEN_2864	3128238		1006				4.88422	Up regulated	Phage major capsid protein		SVEN_2865	3129518		-274				3.15824	Up regulated	hypothetical protein
1034	3133255	11.3341	4.44514e-30	SVEN_2873	3132906		349				4.84562	Up regulated	hypothetical protein		SVEN_2874	3133340		-85				3.23246	Up regulated	hypothetical protein
1035	3134769	7.18937	3.25463e-13	SVEN_2875	3133639		1130				3.56543	Up regulated	hypothetical protein		SVEN_2876	3135678		-909				3.89319	Up regulated	hypothetical protein
1036	3135949	26.7843	2.45992e-158	SVEN_2876	3135678		271				3.89319	Up regulated	hypothetical protein		SVEN_2877	3138458		-2509				5.44816	Up regulated	hypothetical protein
1037	3144872	19.251	6.92344e-83	SVEN_2887	3144049	3144103	823	769	P	54nt upstream of gene SVEN_2887;	-1.02699	Down regulated	hypothetical protein		SVEN_2888	3145164	3145240	-292	-368	P	76nt upstream of gene SVEN_2888;	1.47853	Up regulated	putative regulatory protein
1038	3147436	4.74036	1.06672e-06	SVEN_2891	3147252	3147252		184	P	0nt upstream of gene SVEN_2891;	1.11532	Up regulated	Integrase		SVEN_2892		3147775		-339	P	37nt upstream of gene SVEN_2892;	3.66263	Up regulated	putative ABC transporter ATP-binding protein
1039	3148625	3.94478	3.99364e-05	SVEN_2892	3147812	3147775	813	850	P	37nt upstream of gene SVEN_2892;	3.66263	Up regulated	putative ABC transporter ATP-binding protein		SVEN_2893	3148639		-14				4.79651	Up regulated	putative ABC transporter integral membrane protein
1040	3150841	12.5505	1.97575e-36	SVEN_2893	3148639		2202				4.79651	Up regulated	putative ABC transporter integral membrane protein		SVEN_2894	3152530	3152571	-1689	-1730	P	41nt upstream of gene SVEN_2894;	1.26058	Up regulated	Cyclopropane-fatty-acyl-phospholipid synthase
1041	3155041	7.05222	8.80415e-13	SVEN_2895	3154120	3154120	921	921	P	0nt upstream of gene SVEN_2895;	-1.34876	Down regulated	NADH dehydrogenase		SVEN_2896	3155404		-363				-1.07363	Down regulated	Exopolyphosphatase
1042	3156499	8.40908	2.06618e-17	SVEN_2897	3155940		559				-1.43102	Down regulated	hypothetical protein		SVEN_2898	3156452	3156484	47	15	P	32nt upstream of gene SVEN_2898;	-1.74059	Down regulated	hypothetical protein
1043	3157103	32.0937	2.70199e-226	SVEN_2898	3156452	3156484	651	619	P	32nt upstream of gene SVEN_2898;	-1.74059	Down regulated	hypothetical protein		SVEN_2899	3157855	3157915	-752	-812	P	60nt upstream of gene SVEN_2899;	1.00342	Up regulated	Enolase
1044	3159548	7.03041	1.02965e-12	SVEN_2900	3158922	3159163	626	385	P	241nt upstream of gene SVEN_2900;	-6.74647	Down regulated	putative secreted protein		SVEN_2901	3160473	3160549	-925	-1001	P	76nt upstream of gene SVEN_2901;	-1.07018	Down regulated	putative secreted protein
1045	3168962	15.2949	4.13679e-53	SVEN_2907	3168104		858				-1.84519	Down regulated	hypothetical protein		SVEN_2908	3168835		127				-2.06695	Down regulated	hypothetical protein
1046	3169957	29.4083	2.14779e-190	SVEN_2908	3168835		1122				-2.06695	Down regulated	hypothetical protein		SVEN_2909	3170007		-50				2.88901	Up regulated	Transcriptional regulator, AraC family
1047	3173021	7.57732	1.76378e-14	SVEN_2911	3171923		1098				1.18187	Up regulated	Serine-type D-Ala-D-Ala carboxypeptidase		SVEN_2912	3172869		152				2.51917	Up regulated	putative esterase
1048	3173779	27.5382	3.06589e-167	SVEN_2913	3172989	3172988	790	791	P	1nt upstream of gene SVEN_2913;	1.01427	Up regulated	hypothetical protein		SVEN_2914	3174248		-469				1.68838	Up regulated	RNA polymerase, sigma-24 subunit, ECF subfamily
1049	3175427	4.22297	1.20552e-05	SVEN_2915	3174898		529				-2.02193	Down regulated	hypothetical protein		SVEN_2916	3175779		-352				-7.99582	Down regulated	hypothetical protein
1050	3179204	4.94486	3.80998e-07	SVEN_2917	3176742		2462				1.36709	Up regulated	hypothetical protein		SVEN_2918	3187548	3176788	-8344	2416	IP	within gene(s) SVEN_2918; 46nt upstream of gene SVEN_2917;	-1.79498	Down regulated	hypothetical protein
1051	3181891	5.32747	4.9795e-08	SVEN_2917	3176742		5149				1.36709	Up regulated	hypothetical protein		SVEN_2918	3187548	3176788	-5657	5103	IP	within gene(s) SVEN_2918; 46nt upstream of gene SVEN_2917;	-1.79498	Down regulated	hypothetical protein
1052	3185270	16.7498	2.84156e-63	SVEN_2917	3176742		8528				1.36709	Up regulated	hypothetical protein		SVEN_2918	3187548	3176788	-2278	8482	IP	within gene(s) SVEN_2918; 46nt upstream of gene SVEN_2917;	-1.79498	Down regulated	hypothetical protein
1053	3191690	12.1322	3.56701e-34	SVEN_2924	3191377		313				-1.52301	Down regulated	Transcriptional regulator, TetR family		SVEN_2925	3192054		-364				-1.51603	Down regulated	secreted protein
1054	3195925	7.13409	4.87134e-13	SVEN_2925	3192054		3871				-1.51603	Down regulated	secreted protein		SVEN_2926	3197133		-1208				1.30191	Up regulated	Transcription-repair coupling factor
1055	3200540	13.2013	4.30976e-40	SVEN_2928	3197506		3034				1.50684	Up regulated	Death on curing protein, Doc toxin		SVEN_2929	3200621		-81				1.92342	Up regulated	putative ABC transporter integral membrane protein
1056	3202931	35.04	2.77018e-269	SVEN_2930	3201406	3201448	1525	1483	P	42nt upstream of gene SVEN_2930;	1.12559	Up regulated	putative ABC transporter ATP-binding protein		SVEN_2931	3202883		48				-2.43259	Down regulated	ATP or GTP-binding protein
1057	3204977	10.6558	8.19534e-27	SVEN_2933	3204737	3204705	240	272	P	32nt upstream of gene SVEN_2933;	2.69294	Up regulated	hypothetical protein		SVEN_2934	3206244		-1267				1.65712	Up regulated	putative transcriptional regulator
1058	3209703	6.12476	4.54089e-10	SVEN_2936	3209132		571				-2.19991	Down regulated	N-acetylmuramoyl-L-alanine amidase		SVEN_2937	3209682		21				2.84077	Up regulated	hypothetical protein
1059	3210816	8.37944	2.65907e-17	SVEN_2937	3209682		1134				2.84077	Up regulated	hypothetical protein		SVEN_2938	3210655	3210683	161	133	P	28nt upstream of gene SVEN_2938;	-2.01799	Down regulated	cellulose-binding protein
1060	3217772	30.3247	2.71153e-202	SVEN_2944	3217435		337				-1.02142	Down regulated	hypothetical protein		SVEN_2945	3218555	3218467	-783	-695	P	88nt upstream of gene SVEN_2945;	-1.04027	Down regulated	N-acetylglucosamine-1-phosphate uridyltransferase or Glucosamine-1-phosphate N-acetyltransferase
1061	3218642	4.38032	5.92519e-06	SVEN_2944	3217435		1207				-1.02142	Down regulated	hypothetical protein		SVEN_2945	3218555	3218467	87	175	P	88nt upstream of gene SVEN_2945;	-1.04027	Down regulated	N-acetylglucosamine-1-phosphate uridyltransferase or Glucosamine-1-phosphate N-acetyltransferase
1062	3219992	6.76447	6.68983e-12	SVEN_2945	3218555	3218467	1437	1525	P	88nt upstream of gene SVEN_2945;	-1.04027	Down regulated	N-acetylglucosamine-1-phosphate uridyltransferase or Glucosamine-1-phosphate N-acetyltransferase		SVEN_2946	3220065	3219983	-73	9	P	82nt upstream of gene SVEN_2946;	1.0402	Up regulated	Ribose-phosphate pyrophosphokinase
1063	3220883	12.7396	1.78141e-37	SVEN_2946	3220065	3219983	818	900	P	82nt upstream of gene SVEN_2946;	1.0402	Up regulated	Ribose-phosphate pyrophosphokinase		SVEN_2947	3221284	3221151	-401	-268	P	133nt upstream of gene SVEN_2947;	1.10635	Up regulated	LSU ribosomal protein L25p
1064	3225108	6.91797	2.29074e-12	SVEN_2950	3223306		1802				6.1282	Up regulated	hypothetical protein		SVEN_2951	3226827		-1719				1.19086	Up regulated	Phosphoenolpyruvate carboxylase
1065	3228867	6.68952	1.11953e-11	SVEN_2953	3228054		813				1.6782	Up regulated	Transcriptional regulator, TetR family		SVEN_2954	3228978		-111				1.15373	Up regulated	secreted protein
1066	3230005	6.11001	4.98132e-10	SVEN_2954	3228978		1027				1.15373	Up regulated	secreted protein		SVEN_2955	3231527	3231576	-1522	-1571	P	49nt upstream of gene SVEN_2955;	1.13963	Up regulated	Trans-aconitate 2-methyltransferase
1067	3235175	5.37945	3.73558e-08	SVEN_2958	3234351		824				3.2517	Up regulated	Galactokinase		SVEN_2959	3235337		-162				-1.09852	Down regulated	UDP-glucose 4-epimerase
1068	3240097	14.8064	6.66017e-50	SVEN_2962	3239243		854				1.18082	Up regulated	hypothetical protein		SVEN_2963	3241149	3241175	-1052	-1078	P	26nt upstream of gene SVEN_2963;	-1.34579	Down regulated	hypothetical protein
1069	3244990	3.96614	3.65231e-05	SVEN_2964	3243067	3243094	1923	1896	P	27nt upstream of gene SVEN_2964;	-1.09587	Down regulated	putative ABC transporter ATP-binding subunit		SVEN_2965	3245227		-237				-1.34712	Down regulated	hypothetical protein
1070	3247028	5.00887	2.73756e-07	SVEN_2966	3246659		369				1.25065	Up regulated	hypothetical protein		SVEN_2967	3246927		101				1.61422	Up regulated	hypothetical protein
1071	3248359	5.068	2.01011e-07	SVEN_2967	3246927		1432				1.61422	Up regulated	hypothetical protein		SVEN_2968	3248785		-426				-1.53645	Down regulated	4-diphosphocytidyl-2-C-methyl-D-erythritolkinase
1072	3248848	4.26402	1.00389e-05	SVEN_2967	3246927		1921				1.61422	Up regulated	hypothetical protein		SVEN_2968	3248785		63				-1.53645	Down regulated	4-diphosphocytidyl-2-C-methyl-D-erythritolkinase
1073	3252394	4.61561	1.95971e-06	SVEN_2971	3251971		423				2.93487	Up regulated	putative deoxyribonuclease YcfH		SVEN_2972	3252433	3252447	-39	-53	P	14nt upstream of gene SVEN_2972;	3.52902	Up regulated	hypothetical protein
1074	3253348	18.0531	3.73125e-73	SVEN_2972	3252433	3252447	915	901	P	14nt upstream of gene SVEN_2972;	3.52902	Up regulated	hypothetical protein		SVEN_2973	3253450	3253450	-102	-102	P	0nt upstream of gene SVEN_2973;	1.28731	Up regulated	rRNA small subunit methyltransferase I
1075	3256898	5.83295	2.72282e-09	SVEN_2974	3253554	3253511	3344	3387	P	43nt upstream of gene SVEN_2974;	-1.24222	Down regulated	hypothetical protein		SVEN_2975	3257195		-297				-2.62876	Down regulated	hypothetical protein
1076	3260238	19.1485	4.98504e-82	SVEN_2980	3259601		637				5.34654	Up regulated	putative ATP-binding protein		SVEN_2981	3261382		-1144				1.12559	Up regulated	excisionase or Xis_
1077	3263414	8.63668	2.89346e-18	SVEN_2982	3261997		1417				1.76737	Up regulated	hypothetical protein		SVEN_2983	3263273	3263272	141	142	P	1nt upstream of gene SVEN_2983;	-2.04149	Down regulated	hypothetical protein
1078	3266068	16.9047	2.07622e-64	SVEN_2985	3264129	3264104	1939	1964	P	25nt upstream of gene SVEN_2985;	-2.22679	Down regulated	putative penicillin-binding protein		SVEN_2986	3265905		163				1.03626	Up regulated	Peptidyl-dipeptidase dcp
1079	3269840	9.60488	3.81228e-22	SVEN_2992	3269655		185				-1.50782	Down regulated	L-lysine permease		SVEN_2993	3270781	3270786	-941	-946	P	5nt upstream of gene SVEN_2993;	-1.78912	Down regulated	hypothetical protein
1080	3270752	11.2638	9.90669e-30	SVEN_2992	3269655		1097				-1.50782	Down regulated	L-lysine permease		SVEN_2993	3270781	3270786	-29	-34	P	5nt upstream of gene SVEN_2993;	-1.78912	Down regulated	hypothetical protein
1081	3271476	7.36192	9.06416e-14	SVEN_2993	3270781	3270786	695	690	P	5nt upstream of gene SVEN_2993;	-1.78912	Down regulated	hypothetical protein		SVEN_2994	3271875	3270829	-399	647	IP	within gene(s) SVEN_2994; 48nt upstream of gene SVEN_2993;	-2.83335	Down regulated	Transcriptional regulator, ArsR family
1082	3273224	39.986	0	SVEN_2994	3271875	3270829	1349	2395	IP	within gene(s) SVEN_2994; 48nt upstream of gene SVEN_2993;	-2.83335	Down regulated	Transcriptional regulator, ArsR family		SVEN_2995	3273188		36				-1.20065	Down regulated	Esterase A
1083	3280879	3.91203	4.57626e-05	SVEN_3002	3279435	3279434	1444	1445	P	1nt upstream of gene SVEN_3002;	1.86954	Up regulated	putative protease		SVEN_3003	3283286	3283286	-2407	-2407	P	0nt upstream of gene SVEN_3003;	1.99195	Up regulated	hypothetical protein
1084	3283009	30.4024	2.55016e-203	SVEN_3002	3279435	3279434	3574	3575	P	1nt upstream of gene SVEN_3002;	1.86954	Up regulated	putative protease		SVEN_3003	3283286	3283286	-277	-277	P	0nt upstream of gene SVEN_3003;	1.99195	Up regulated	hypothetical protein
1085	3287748	19.6078	6.63474e-86	SVEN_3007	3286646		1102				3.04326	Up regulated	putative hydrolase		SVEN_3008	3288178		-430				2.02809	Up regulated	putative monooxygenase
1086	3290423	4.70293	1.28224e-06	SVEN_3011	3290220		203				-1.6046	Down regulated	hypothetical protein		SVEN_3012	3290590	3290416	-167	7	IP	within gene(s) SVEN_3012; 196nt upstream of gene SVEN_3011;	-1.15821	Down regulated	transcriptional coactivator or pterin dehydratase
1087	3301965	7.4395	5.05319e-14	SVEN_3020	3301303	3295138	662	6827	IP	within gene(s) SVEN_3020; 125nt upstream of gene SVEN_3019;	-1.02416	Down regulated	hypothetical protein		SVEN_3021	3305847	3306031	-3882	-4066	P	184nt upstream of gene SVEN_3021;	-1.25526	Down regulated	hypothetical protein
1088	3302476	16.1614	4.7227e-59	SVEN_3020	3301303	3295138	1173	7338	IP	within gene(s) SVEN_3020; 125nt upstream of gene SVEN_3019;	-1.02416	Down regulated	hypothetical protein		SVEN_3021	3305847	3306031	-3371	-3555	P	184nt upstream of gene SVEN_3021;	-1.25526	Down regulated	hypothetical protein
1089	3304627	6.70181	1.02927e-11	SVEN_3020	3301303	3295138	3324	9489	IP	within gene(s) SVEN_3020; 125nt upstream of gene SVEN_3019;	-1.02416	Down regulated	hypothetical protein		SVEN_3021	3305847	3306031	-1220	-1404	P	184nt upstream of gene SVEN_3021;	-1.25526	Down regulated	hypothetical protein
1090	3311097	15.3424	1.99159e-53	SVEN_3026	3310643		454				1.30221	Up regulated	putative molybdopterin biosynthesis protein		SVEN_3027	3311559	3310701	-462	396	IP	within gene(s) SVEN_3027; 58nt upstream of gene SVEN_3026;	1.22815	Up regulated	UTP--glucose-1-phosphate uridylyltransferase
1091	3316326	11.623	1.57509e-31	SVEN_3030	3315309	3315180	1017	1146	P	129nt upstream of gene SVEN_3030;	1.07593	Up regulated	Na(+) or H(+) antiporter		SVEN_3031	3317102	3316889	-776	-563	P	213nt upstream of gene SVEN_3031;	-2.36298	Down regulated	hypothetical protein
1092	3318913	11.7093	5.70896e-32	SVEN_3032	3318493	3318399	420	514	P	94nt upstream of gene SVEN_3032;	-2.78594	Down regulated	hypothetical protein		SVEN_3033	3318827		86				1.34911	Up regulated	5-methylthioadenosine phosphorylase
1093	3324579	4.39508	5.53648e-06	SVEN_3039	3323059		1520				3.54196	Up regulated	putative hydrogenase		SVEN_3040	3325379		-800				3.62151	Up regulated	Assimilatory nitrate reductase large subunit
1094	3332778	10.3641	1.80535e-25	SVEN_3044	3331375	3331416	1403	1362	P	41nt upstream of gene SVEN_3044;	3.15426	Up regulated	Nitrate or nitrite transporter		SVEN_3045	3334293		-1515				3.51612	Up regulated	Nitrite reductase large subunit
1095	3334051	12.2235	1.1637e-34	SVEN_3049	3338021	3337946	-3970	-3895	P	75nt upstream of gene SVEN_3049;	-1.58507	Down regulated	hypothetical protein		SVEN_3050	3340100	3340213	-6049	-6162	P	113nt upstream of gene SVEN_3050;	-1.49452	Down regulated	Glycosyl transferase, group 2 family protein
1096	3338618	5.1733	1.15001e-07	SVEN_3051	3340267		-1649				-1.03475	Down regulated	Flagellar hook-length control protein FliK		SVEN_3052	3343558		-4940				-3.59792	Down regulated	PTS system, fructose-specific IIA component or PTS system, fructose-specific IIB component or PTS system,fructose-specific IIC component
1097	3342205	4.21928	1.22543e-05	SVEN_3054	3345266	3345305	-3061	-3100	P	39nt upstream of gene SVEN_3054;	-3.77861	Down regulated	Transcriptional repressor of the fructose operon,DeoR family		SVEN_3055	3346970		-4765				2.58468	Up regulated	putative transmembrane efflux protein
1098	3347112	19.1681	3.41999e-82	SVEN_3060	3351555	3351545	-4443	-4433	P	10nt upstream of gene SVEN_3060;	-1.70859	Down regulated	Transcriptional regulator, MarR family		SVEN_3061	3353626		-6514				1.96579	Up regulated	putative transmembrane efflux protein
1099	3352191	8.152	1.78976e-16	SVEN_3060	3351555	3351545	636	646	P	10nt upstream of gene SVEN_3060;	-1.70859	Down regulated	Transcriptional regulator, MarR family		SVEN_3061	3353626		-1435				1.96579	Up regulated	putative transmembrane efflux protein
1100	3353469	21.0435	1.3127e-98	SVEN_3060	3351555	3351545	1914	1924	P	10nt upstream of gene SVEN_3060;	-1.70859	Down regulated	Transcriptional regulator, MarR family		SVEN_3061	3353626		-157				1.96579	Up regulated	putative transmembrane efflux protein
1101	3362897	7.64887	1.01374e-14	SVEN_3069	3362485		412						hypothetical protein		SVEN_3070	3363004		-107						hypothetical protein
1102	3365261	45.742	0	SVEN_3074	3364592		669				3.53126	Up regulated	hypothetical protein		SVEN_3075	3367966		-2705				1.12339	Up regulated	putative integral membrane protein
1103	3367731	4.06211	2.43161e-05	SVEN_3074	3364592		3139				3.53126	Up regulated	hypothetical protein		SVEN_3075	3367966		-235				1.12339	Up regulated	putative integral membrane protein
1104	3372612	26.9307	4.80418e-160	SVEN_3078	3371937		675				1.07042	Up regulated	putative DNA-binding protein		SVEN_3079	3373014		-402				-1.56121	Down regulated	hypothetical protein
1105	3375808	29.278	9.87759e-189	SVEN_3082	3375265	3375088	543	720	P	177nt upstream of gene SVEN_3082;	-1.42561	Down regulated	sodium-solute symporter, putative		SVEN_3083	3377912		-2104				1.06127	Up regulated	putative ADP-ribosylglycohydrolase
1106	3377453	8.94449	1.86835e-19	SVEN_3082	3375265	3375088	2188	2365	P	177nt upstream of gene SVEN_3082;	-1.42561	Down regulated	sodium-solute symporter, putative		SVEN_3083	3377912		-459				1.06127	Up regulated	putative ADP-ribosylglycohydrolase
1107	3379643	5.78233	3.68361e-09	SVEN_3083	3377912		1731				1.06127	Up regulated	putative ADP-ribosylglycohydrolase		SVEN_3084	3380631	3380631	-988	-988	P	0nt upstream of gene SVEN_3084;	1.17628	Up regulated	7,8-didemethyl-8-hydroxy-5-deazariboflavin synthase subunit 1 or 7,8-didemethyl-8-hydroxy-5-deazariboflavin synthase subunit 2
1108	3381639	8.78796	7.61479e-19	SVEN_3084	3380631	3380631	1008	1008	P	0nt upstream of gene SVEN_3084;	1.17628	Up regulated	7,8-didemethyl-8-hydroxy-5-deazariboflavin synthase subunit 1 or 7,8-didemethyl-8-hydroxy-5-deazariboflavin synthase subunit 2		SVEN_3085	3381556	3381556	83	83	P	0nt upstream of gene SVEN_3085;	1.13662	Up regulated	putative N5, N10-methylenetetrahydromethanopterin reductase-related protein
1109	3382981	56.1365	0	SVEN_3086	3381580		1401				1.05412	Up regulated	acetyltransferase		SVEN_3087	3382930	3382930	51	51	P	0nt upstream of gene SVEN_3087;	1.039	Up regulated	acetyltransferase
1110	3385022	7.07898	7.2612e-13	SVEN_3087	3382930	3382930	2092	2092	P	0nt upstream of gene SVEN_3087;	1.039	Up regulated	acetyltransferase		SVEN_3088	3384913		109				1.58416	Up regulated	hypothetical protein
1111	3390115	4.56709	2.47271e-06	SVEN_3091	3389621		494				2.08805	Up regulated	luciferase family protein		SVEN_3092	3390494		-379				1.26629	Up regulated	Dehydrogenases with different specificities
1112	3390582	5.26281	7.09352e-08	SVEN_3091	3389621		961				2.08805	Up regulated	luciferase family protein		SVEN_3092	3390494		88				1.26629	Up regulated	Dehydrogenases with different specificities
1113	3391751	14.9114	1.38908e-50	SVEN_3093	3391423		328				-1.24379	Down regulated	Alkanesulfonate monooxygenase		SVEN_3094	3392804		-1053				1.21939	Up regulated	BarH
1114	3394542	8.52426	7.68938e-18	SVEN_3095	3393015	3392978	1527	1564	P	37nt upstream of gene SVEN_3095;	-1.73035	Down regulated	hypothetical protein		SVEN_3096	3396631	3396472	-2089	-1930	P	159nt upstream of gene SVEN_3096;	-1.72803	Down regulated	hypothetical protein
1115	3395962	14.1719	6.83624e-46	SVEN_3095	3393015	3392978	2947	2984	P	37nt upstream of gene SVEN_3095;	-1.73035	Down regulated	hypothetical protein		SVEN_3096	3396631	3396472	-669	-510	P	159nt upstream of gene SVEN_3096;	-1.72803	Down regulated	hypothetical protein
1116	3397369	8.05611	3.93796e-16	SVEN_3096	3396631	3396472	738	897	P	159nt upstream of gene SVEN_3096;	-1.72803	Down regulated	hypothetical protein		SVEN_3097	3398648		-1279				-1.75518	Down regulated	Long-chain-fatty-acid--CoA ligase
1117	3400421	5.83628	2.66895e-09	SVEN_3099	3399881		540				-2.28452	Down regulated	hypothetical protein		SVEN_3100	3400303		118				2.31939	Up regulated	Enoyl-CoA hydratase
1118	3409490	5.1276	1.46726e-07	SVEN_3109	3408846		644				1.50078	Up regulated	acetyl-CoA acetyltransferase		SVEN_3110	3410218	3411506	-728	-2016	IP	within gene(s) SVEN_3110; 1nt upstream of gene SVEN_3111;	-1.03172	Down regulated	Oxidoreductase
1119	3409909	5.37338	3.86365e-08	SVEN_3109	3408846		1063				1.50078	Up regulated	acetyl-CoA acetyltransferase		SVEN_3110	3410218	3411506	-309	-1597	IP	within gene(s) SVEN_3110; 1nt upstream of gene SVEN_3111;	-1.03172	Down regulated	Oxidoreductase
1120	3413185	19.7792	2.24888e-87	SVEN_3111	3411507		1678				1.28872	Up regulated	Pyridoxamine 5-phosphate oxidase		SVEN_3112	3414047	3414119	-862	-934	P	72nt upstream of gene SVEN_3112;	-1.32063	Down regulated	Long-chain-fatty-acid--CoA ligase
1121	3414054	4.88413	5.19432e-07	SVEN_3111	3411507		2547				1.28872	Up regulated	Pyridoxamine 5-phosphate oxidase		SVEN_3112	3414047	3414119	7	-65	P	72nt upstream of gene SVEN_3112;	-1.32063	Down regulated	Long-chain-fatty-acid--CoA ligase
1122	3415062	19.549	2.10483e-85	SVEN_3113	3414849		213				1.28357	Up regulated	Transcriptional regulator, TetR family		SVEN_3114	3416265	3416462	-1203	-1400	P	197nt upstream of gene SVEN_3114;	-1.9653	Down regulated	Proton or glutamate symport protein @ Sodium or glutamate symport protein
1123	3416303	17.0405	2.0577e-65	SVEN_3113	3414849		1454				1.28357	Up regulated	Transcriptional regulator, TetR family		SVEN_3114	3416265	3416462	38	-159	P	197nt upstream of gene SVEN_3114;	-1.9653	Down regulated	Proton or glutamate symport protein @ Sodium or glutamate symport protein
1124	3416842	9.63851	2.74889e-22	SVEN_3114	3416265	3416462	577	380	P	197nt upstream of gene SVEN_3114;	-1.9653	Down regulated	Proton or glutamate symport protein @ Sodium or glutamate symport protein		SVEN_3115	3417432		-590				-1.05035	Down regulated	transcriptional regulator, GntR family
1125	3418490	4.86515	5.71856e-07	SVEN_3117	3418111		379				2.33776	Up regulated	hypothetical protein		SVEN_3118	3418328		162				-1.48071	Down regulated	putative asparagine synthetase
1126	3433451	12.3198	3.54141e-35	SVEN_3135	3432924		527				1.03683	Up regulated	Cytosine deaminase		SVEN_3136	3433423		28				1.88952	Up regulated	oxidoreductase, 2OG-Fe(II) oxygenase family,putative
1127	3441469	9.5418	7.01864e-22	SVEN_3140	3439738		1731				1.12396	Up regulated	Cytochrome c-type biogenesis protein CcsA or ResC		SVEN_3141	3441435		34				1.05519	Up regulated	Ccs1 or ResB-related putative cytochrome C-type biogenesis protein
1128	3443893	7.14853	4.38565e-13	SVEN_3143	3442788	3442788	1105	1105	P	0nt upstream of gene SVEN_3143;	1.44326	Up regulated	Thiol:disulfide oxidoreductase		SVEN_3144	3444095	3444192	-202	-299	P	97nt upstream of gene SVEN_3144;	2.21008	Up regulated	putative secreted protein
1129	3445212	5.00015	2.86425e-07	SVEN_3144	3444095	3444192	1117	1020	P	97nt upstream of gene SVEN_3144;	2.21008	Up regulated	putative secreted protein		SVEN_3145	3445151		61				1.35139	Up regulated	putative broad specificity phosphatase
1130	3446089	20.9678	6.45196e-98	SVEN_3145	3445151		938				1.35139	Up regulated	putative broad specificity phosphatase		SVEN_3146	3446575	3446588	-486	-499	P	13nt upstream of gene SVEN_3146;	1.0178	Up regulated	Glutamate-1-semialdehyde aminotransferase
1131	3448543	32.4505	2.66068e-231	SVEN_3147	3446905	3446665	1638	1878	P	240nt upstream of gene SVEN_3147;	1.5483	Up regulated	hypothetical protein		SVEN_3148	3449366	3449424	-823	-881	P	58nt upstream of gene SVEN_3148;	12.9677	Up regulated	probable conserved integral membrane protein
1132	3452174	6.03606	7.8959e-10	SVEN_3152	3451992	3452003	182	171	P	11nt upstream of gene SVEN_3152;	3.10608	Up regulated	hypothetical protein		SVEN_3153	3452077	3452076	97	98	P	1nt upstream of gene SVEN_3153;	-1.01097	Down regulated	Transcriptional regulator, AraC family
1133	3454276	27.5284	4.01375e-167	SVEN_3154	3453042		1234				1.50761	Up regulated	hypothetical protein		SVEN_3155	3454197		79				5.76194	Up regulated	Histone acetyltransferase HPA2 and related acetyltransferases
1134	3459510	7.12159	5.33457e-13	SVEN_3162	3459019		491				1.8065	Up regulated	hypothetical protein		SVEN_3163	3459334		176				1.38823	Up regulated	hypothetical protein
1135	3466898	4.73367	1.10247e-06	SVEN_3172	3466044	3465878	854	1020	P	166nt upstream of gene SVEN_3172;	-1.01734	Down regulated	hypothetical protein		SVEN_3173	3467116	3467034	-218	-136	P	82nt upstream of gene SVEN_3173;	-1.21631	Down regulated	hypothetical protein
1136	3468377	16.4989	1.86883e-61	SVEN_3174	3467974		403				1.66451	Up regulated	putative integral membrane protein		SVEN_3175	3471225		-2848				1.15975	Up regulated	Lysyl-tRNA synthetase (class I)
1137	3472240	12.4163	1.06659e-35	SVEN_3176	3471241	3471201	999	1039	PAi	40nt upstream of gene SVEN_3176; antisense to gene(s) SVEN_3175;	-1.02806	Down regulated	Arginyl-tRNA synthetase		SVEN_3177	3473406		-1166				-1.44115	Down regulated	hypothetical protein
1138	3473209	5.95033	1.338e-09	SVEN_3176	3471241	3471201	1968	2008	PAi	40nt upstream of gene SVEN_3176; antisense to gene(s) SVEN_3175;	-1.02806	Down regulated	Arginyl-tRNA synthetase		SVEN_3177	3473406		-197				-1.44115	Down regulated	hypothetical protein
1139	3477376	4.77606	8.93829e-07	SVEN_3179	3476258		1118				-1.62747	Down regulated	Uroporphyrinogen-III methyltransferase or Uroporphyrinogen-III synthase		SVEN_3180	3477241		135				-1.716	Down regulated	Porphobilinogen deaminase
1140	3477998	5.30941	5.4991e-08	SVEN_3180	3477241		757				-1.716	Down regulated	Porphobilinogen deaminase		SVEN_3181	3478593		-595				-1.20019	Down regulated	Glutamyl-tRNA reductase
1141	3482464	22.118	1.06134e-108	SVEN_3185	3481476	3481392	988	1072	P	84nt upstream of gene SVEN_3185;	-2.32265	Down regulated	putative RNA polymerase ECF-subfamily sigma factor		SVEN_3186	3482560	3482390	-96	74	P	170nt upstream of gene SVEN_3186;	-1.52715	Down regulated	hypothetical protein
1142	3483497	6.67355	1.24842e-11	SVEN_3186	3482560	3482390	937	1107	P	170nt upstream of gene SVEN_3186;	-1.52715	Down regulated	hypothetical protein		SVEN_3187	3484941		-1444				1.13261	Up regulated	acyltransferase family protein
1143	3490329	19.9911	3.28959e-89	SVEN_3193	3490081	3488910	248	1419	IP	within gene(s) SVEN_3193; 21nt upstream of gene SVEN_3192;	-1.87136	Down regulated	putative transmembrane transport protein		SVEN_3194	3490778		-449				1.68143	Up regulated	putative phosphatase YieH
1144	3504090	5.855	2.38508e-09	SVEN_3197	3503772		318				1.0962	Up regulated	Isochorismatase		SVEN_3198	3505220	3505252	-1130	-1162	P	32nt upstream of gene SVEN_3198;	-1.00601	Down regulated	Pyrroline-5-carboxylate reductase
1145	3505595	18.4497	2.62202e-76	SVEN_3198	3505220	3505252	375	343	P	32nt upstream of gene SVEN_3198;	-1.00601	Down regulated	Pyrroline-5-carboxylate reductase		SVEN_3199	3506043		-448				-1.27933	Down regulated	putative ABC transporter permease protein
1146	3507701	5.81679	2.99941e-09	SVEN_3201	3507564		137				1.18589	Up regulated	putative integral membrane protein		SVEN_3202	3507923		-222				-1.33264	Down regulated	hypothetical protein
1147	3511363	5.94421	1.38896e-09	SVEN_3203	3508081		3282				-1.18457	Down regulated	putative serine or threonine protein kinase		SVEN_3204	3512229	3512259	-866	-896	P	30nt upstream of gene SVEN_3204;	1.40997	Up regulated	Dihydroxy-acid dehydratase
1148	3514512	4.43611	4.57991e-06	SVEN_3206	3513799	3513799	713	713	P	0nt upstream of gene SVEN_3206;	-1.23974	Down regulated	hypothetical protein		SVEN_3207	3514937	3514937	-425	-425	P	0nt upstream of gene SVEN_3207;	-2.24444	Down regulated	Exopolyphosphatase
1149	3515066	10.8937	6.17436e-28	SVEN_3206	3513799	3513799	1267	1267	P	0nt upstream of gene SVEN_3206;	-1.23974	Down regulated	hypothetical protein		SVEN_3207	3514937	3514937	129	129	P	0nt upstream of gene SVEN_3207;	-2.24444	Down regulated	Exopolyphosphatase
1150	3518128	28.6697	4.55706e-181	SVEN_3210	3517819	3517818	309	310	P	1nt upstream of gene SVEN_3210;	1.15262	Up regulated	DNA repair protein RadA		SVEN_3211	3519807	3519647	-1679	-1519	P	160nt upstream of gene SVEN_3211;	-1.23689	Down regulated	DNA integrity scanning protein disA
1151	3522303	5.07546	1.93284e-07	SVEN_3213	3522024	3521922	279	381	P	102nt upstream of gene SVEN_3213;	-1.39231	Down regulated	integral membrane protein		SVEN_3214	3522729		-426				1.55331	Up regulated	A or G-specific adenine glycosylase
1152	3530678	13.5936	2.18549e-42	SVEN_3220	3529199	3529141	1479	1537	P	58nt upstream of gene SVEN_3220;	1.14954	Up regulated	Transcriptional regulator, TetR family		SVEN_3221	3530474		204				1.61448	Up regulated	putative peptidase
1153	3533119	8.79537	7.129e-19	SVEN_3222	3530950	3530925	2169	2194	P	25nt upstream of gene SVEN_3222;	-1.24635	Down regulated	hypothetical protein		SVEN_3223	3536872	3536926	-3753	-3807	P	54nt upstream of gene SVEN_3223;	1.18251	Up regulated	ATP-dependent Clp protease
1154	3535142	18.5888	1.98012e-77	SVEN_3222	3530950	3530925	4192	4217	P	25nt upstream of gene SVEN_3222;	-1.24635	Down regulated	hypothetical protein		SVEN_3223	3536872	3536926	-1730	-1784	P	54nt upstream of gene SVEN_3223;	1.18251	Up regulated	ATP-dependent Clp protease
1155	3535588	13.2577	2.03661e-40	SVEN_3222	3530950	3530925	4638	4663	P	25nt upstream of gene SVEN_3222;	-1.24635	Down regulated	hypothetical protein		SVEN_3223	3536872	3536926	-1284	-1338	P	54nt upstream of gene SVEN_3223;	1.18251	Up regulated	ATP-dependent Clp protease
1156	3537287	9.17785	2.19887e-20	SVEN_3223	3536872	3536926	415	361	P	54nt upstream of gene SVEN_3223;	1.18251	Up regulated	ATP-dependent Clp protease		SVEN_3224	3537357		-70				-1.31209	Down regulated	proline-rich protein
1157	3542385	7.70687	6.44698e-15	SVEN_3230	3541248		1137				1.438	Up regulated	Pantothenate kinase type III, CoaX		SVEN_3231	3542270		115				1.30872	Up regulated	Quinolinate phosphoribosyltransferase
1158	3543949	12.5767	1.41736e-36	SVEN_3231	3542270		1679				1.30872	Up regulated	Quinolinate phosphoribosyltransferase		SVEN_3232	3543964		-15				1.21077	Up regulated	L-aspartate oxidase
1159	3547364	43.9952	0	SVEN_3235	3546128		1236				-1.54226	Down regulated	L-allo-threonine aldolase		SVEN_3236	3547629	3547740	-265	-376	PAi	111nt upstream of gene SVEN_3236; antisense to gene(s) SVEN_3237;	-1.77685	Down regulated	hypothetical protein
1160	3554944	7.65156	9.92792e-15	SVEN_3242	3552613	3552612	2331	2332	P	1nt upstream of gene SVEN_3242;	1.09466	Up regulated	NADH-ubiquinone oxidoreductase chain D		SVEN_3243	3554857		87				1.32549	Up regulated	putative secreted protein
1161	3555718	15.6747	1.12569e-55	SVEN_3243	3554857		861				1.32549	Up regulated	putative secreted protein		SVEN_3244	3555995		-277				1.52711	Up regulated	L-proline glycine betaine binding ABC transporter protein ProX
1162	3560973	4.68876	1.37436e-06	SVEN_3249	3559875	3559786	1098	1187	P	89nt upstream of gene SVEN_3249;	3.90114	Up regulated	putative membrane protein found fused to lysyl-tRNA synthetase protein		SVEN_3250	3561748	3561747	-775	-774	P	1nt upstream of gene SVEN_3250;	2.30234	Up regulated	Dihydropteroate synthase
1163	3563217	8.81932	5.75762e-19	SVEN_3251	3562605		612				2.88404	Up regulated	Alternative dihydrofolate reductase 3		SVEN_3252	3563227	3563163	-10	54	P	64nt upstream of gene SVEN_3252;	-1.34034	Down regulated	Dihydroneopterin aldolase
1164	3565105	6.65418	1.42443e-11	SVEN_3254	3564246	3564199	859	906	P	47nt upstream of gene SVEN_3254;	-1.26106	Down regulated	possible secreted protein		SVEN_3255	3565359	3565405	-254	-300	P	46nt upstream of gene SVEN_3255;	-1.02406	Down regulated	GTP cyclohydrolase I type 1
1165	3573004	9.46578	1.45692e-21	SVEN_3261	3572210	3572009	794	995	PAi	201nt upstream of gene SVEN_3261; antisense to gene(s) SVEN_3260;	-1.45379	Down regulated	Inorganic pyrophosphatase		SVEN_3262	3572866	3572835	138	169	P	31nt upstream of gene SVEN_3262;	1.35041	Up regulated	hypothetical protein
1166	3582976	8.30937	4.81068e-17	SVEN_3269	3582168		808				2.56384	Up regulated	putative ABC transporter ATP-binding protein		SVEN_3270	3582931	3582954	45	22	P	23nt upstream of gene SVEN_3270;	-1.16985	Down regulated	Transcriptional regulator, PadR family
1167	3583512	4.90743	4.61399e-07	SVEN_3270	3582931	3582954	581	558	P	23nt upstream of gene SVEN_3270;	-1.16985	Down regulated	Transcriptional regulator, PadR family		SVEN_3271	3583575		-63				-1.58585	Down regulated	hypothetical protein
1168	3584350	24.186	1.55995e-129	SVEN_3271	3583575		775				-1.58585	Down regulated	hypothetical protein		SVEN_3272	3585102	3585168	-752	-818	P	66nt upstream of gene SVEN_3272;	-1.49508	Down regulated	putative aldehyde dehydrogenase
1169	3587301	7.78598	3.45873e-15	SVEN_3275	3586366	3586272	935	1029	P	94nt upstream of gene SVEN_3275;	-1.85464	Down regulated	putative regulatory protein		SVEN_3276	3587256	3587294	45	7	P	38nt upstream of gene SVEN_3276;	1.73528	Up regulated	putative regulatory protein
1170	3592186	36.6217	6.4548e-294	SVEN_3279	3589737		2449				15.0078	Up regulated	hypothetical protein		SVEN_3280	3592130	3592130	56	56	P	0nt upstream of gene SVEN_3280;	2.51024	Up regulated	hypothetical protein
1171	3592650	41.7838	0	SVEN_3280	3592130	3592130	520	520	P	0nt upstream of gene SVEN_3280;	2.51024	Up regulated	hypothetical protein		SVEN_3281	3592890		-240				1.67133	Up regulated	methyltransferase
1172	3594556	10.0524	4.4809e-24	SVEN_3282	3594320		236				1.72858	Up regulated	hypothetical protein		SVEN_3283	3594706		-150				4.78375	Up regulated	Redox-sensing transcriptional regulator QorR,putative
1173	3604421	20.386	1.11367e-92	SVEN_3291	3602719		1702				1.40617	Up regulated	DNA polymerase I		SVEN_3292	3605853		-1432				1.38675	Up regulated	hypothetical protein
1174	3605980	5.32246	5.11853e-08	SVEN_3291	3602719		3261				1.40617	Up regulated	DNA polymerase I		SVEN_3292	3605853		127				1.38675	Up regulated	hypothetical protein
1175	3606831	41.4041	0	SVEN_3294	3606628	3606627	203	204	P	1nt upstream of gene SVEN_3294;	1.96214	Up regulated	hypothetical protein		SVEN_3295	3607036		-205				2.83313	Up regulated	hypothetical protein
1176	3607941	23.1801	3.61793e-119	SVEN_3295	3607036		905				2.83313	Up regulated	hypothetical protein		SVEN_3296	3607974		-33				5.6467	Up regulated	Esterase A
1177	3609440	23.9491	4.71856e-127	SVEN_3298	3609200		240				1.2438	Up regulated	hypothetical protein		SVEN_3299	3609801		-361				-1.51272	Down regulated	hypothetical protein
1178	3612210	19.4718	9.52025e-85	SVEN_3298	3609200		3010				1.2438	Up regulated	hypothetical protein		SVEN_3299	3609801		2409				-1.51272	Down regulated	hypothetical protein
1179	3624324	4.80995	7.54858e-07	SVEN_3308	3622729	3622729	1595	1595	P	0nt upstream of gene SVEN_3308;	1.15653	Up regulated	Permeases of the major facilitator superfamily or Thymidylate kinase		SVEN_3309	3625823	3625861	-1499	-1537	P	38nt upstream of gene SVEN_3309;	1.19946	Up regulated	DNA topoisomerase I
1180	3632988	41.9342	0	SVEN_3316	3632625		363				1.6422	Up regulated	hypothetical protein		SVEN_3317	3635115	3635115	-2127	-2127	P	0nt upstream of gene SVEN_3317;	1.44501	Up regulated	Pyrophosphate-energized proton pump
1181	3645017	9.48671	1.19217e-21	SVEN_3328	3644389		628				-1.07688	Down regulated	Phosphoserine phosphatase		SVEN_3329	3646466	3646492	-1449	-1475	P	26nt upstream of gene SVEN_3329;	-1.56309	Down regulated	probable oxidoreductase
1182	3646795	13.6096	1.75486e-42	SVEN_3330	3646512	3646511	283	284	P	1nt upstream of gene SVEN_3330;	1.20397	Up regulated	CO dehydrogenase accessory protein CooC		SVEN_3331	3648783	3648813	-1988	-2018	P	30nt upstream of gene SVEN_3331;	1.58764	Up regulated	putative secreted protein
1183	3652934	24.4828	1.12679e-132	SVEN_3333	3651544		1390				-1.29874	Down regulated	acetyl-coenzyme A synthetase		SVEN_3334	3655340	3653815	-2406	-881	P	92nt upstream of gene SVEN_3334;	1.61388	Up regulated	Na+ or H+ antiporter NhaA type
1184	3655389	36.6376	3.61118e-294	SVEN_3334	3653907	3653815	1482	1574	P	92nt upstream of gene SVEN_3334;	1.61388	Up regulated	Na+ or H+ antiporter NhaA type		SVEN_3335	3655883	3655348	-494	41	P	50nt upstream of gene SVEN_3335;	1.65269	Up regulated	hypothetical protein
1185	3665015	5.56466	1.31329e-08	SVEN_3346	3664754	3664754	261	261	P	0nt upstream of gene SVEN_3346;	-2.34024	Down regulated	hypothetical protein		SVEN_3347	3665898		-883				1.23554	Up regulated	Arsenical pump-driving ATPase
1186	3673577	9.73918	1.02604e-22
1187	3676884	41.0888	0	SVEN_3358	3676167	3676058	717	826	P	109nt upstream of gene SVEN_3358;	2.01325	Up regulated	Serine phosphatase RsbU, regulator of sigma subunit		SVEN_3359	3678384		-1500				1.26238	Up regulated	putative glycosyltransferase
1188	3684270	15.5607	6.73232e-55	SVEN_3364	3682822		1448				1.23815	Up regulated	Transcriptional regulator, AsnC family		SVEN_3365	3684758	3684758	-488	-488	P	0nt upstream of gene SVEN_3365;	1.98633	Up regulated	hypothetical protein
1189	3685079	26.484	7.41197e-155	SVEN_3366	3684821		258				1.17383	Up regulated	putative peptidase		SVEN_3367	3687424		-2345				-1.3089	Down regulated	Cytochrome oxidase biogenesis protein Surf1
1190	3685646	6.43737	6.07824e-11	SVEN_3366	3684821		825				1.17383	Up regulated	putative peptidase		SVEN_3367	3687424		-1778				-1.3089	Down regulated	Cytochrome oxidase biogenesis protein Surf1
1191	3690028	13.755	2.37746e-43	SVEN_3370	3689426		602				1.46505	Up regulated	hypothetical protein		SVEN_3371	3690824		-796				-1.06488	Down regulated	Aspartate-semialdehyde dehydrogenase
1192	3691965	13.495	8.36387e-42	SVEN_3371	3690824		1141				-1.06488	Down regulated	Aspartate-semialdehyde dehydrogenase		SVEN_3372	3692101	3692144	-136	-179	P	43nt upstream of gene SVEN_3372;	1.05488	Up regulated	Aspartokinase
1193	3692936	9.90296	2.02072e-23	SVEN_3372	3692101	3692144	835	792	P	43nt upstream of gene SVEN_3372;	1.05488	Up regulated	Aspartokinase		SVEN_3373	3693014		-78				-1.0339	Down regulated	hypothetical protein
1194	3698990	10.5145	3.70388e-26	SVEN_3382	3698764		226				1.40814	Up regulated	hypothetical protein		SVEN_3383	3699679		-689				1.13862	Up regulated	hypothetical protein
1195	3703260	13.0627	2.69028e-39	SVEN_3388	3702567		693				1.4188	Up regulated	Endo-1,4-beta-xylanase A precursor		SVEN_3389	3703674		-414				-1.27787	Down regulated	N-acetylmuramoyl-L-alanine amidase
1196	3704355	10.9536	3.19346e-28	SVEN_3389	3703674		681				-1.27787	Down regulated	N-acetylmuramoyl-L-alanine amidase		SVEN_3390	3704738	3704767	-383	-412	P	29nt upstream of gene SVEN_3390;	2.22748	Up regulated	zinc-binding alcohol dehydrogenase
1197	3705652	4.96194	3.48969e-07	SVEN_3391	3704950	3704949	702	703	P	1nt upstream of gene SVEN_3391;	-1.22708	Down regulated	putative serine or threonine protein kinase		SVEN_3392	3707832		-2180				1.679	Up regulated	hypothetical protein
1198	3707823	6.95082	1.81589e-12	SVEN_3391	3704950	3704949	2873	2874	P	1nt upstream of gene SVEN_3391;	-1.22708	Down regulated	putative serine or threonine protein kinase		SVEN_3392	3707832		-9				1.679	Up regulated	hypothetical protein
1199	3717075	5.77467	3.85511e-09	SVEN_3400	3716844		231				1.00886	Up regulated	putative cytochrome P450 hydroxylase		SVEN_3401	3717535		-460				1.23389	Up regulated	DNA-binding response regulator, LuxR family
1200	3725322	6.6147	1.86151e-11	SVEN_3406	3724339	3724456	983	866	P	117nt upstream of gene SVEN_3406;	-3.07439	Down regulated	Tryptophan 2,3-dioxygenase		SVEN_3407	3725351	3725432	-29	-110	P	81nt upstream of gene SVEN_3407;	-1.09416	Down regulated	membrane protein
1201	3729968	6.84881	3.72327e-12	SVEN_3411	3729150	3729150	818	818	P	0nt upstream of gene SVEN_3411;	1.82859	Up regulated	putative sugar transporter		SVEN_3412	3731250		-1282				1.03432	Up regulated	hypothetical protein
1202	3732810	23.5755	3.44061e-123	SVEN_3413	3732529		281				2.06815	Up regulated	Cystathionine beta-lyase (CBL) (Beta-cystathionase) (Cysteine lyase) or Maltose regulon modulator		SVEN_3414	3733626	3732673	-816	137	IP	within gene(s) SVEN_3414; 144nt upstream of gene SVEN_3413;	-1.25564	Down regulated	Fructose-bisphosphate aldolase class II
1203	3734094	6.81558	4.69414e-12	SVEN_3414	3733626	3732673	468	1421	IP	within gene(s) SVEN_3414; 144nt upstream of gene SVEN_3413;	-1.25564	Down regulated	Fructose-bisphosphate aldolase class II		SVEN_3415	3734356	3734356	-262	-262	P	0nt upstream of gene SVEN_3415;	-1.30609	Down regulated	Orotate phosphoribosyltransferase
1204	3736216	3.97897	3.46072e-05	SVEN_3416	3735172	3735172	1044	1044	P	0nt upstream of gene SVEN_3416;	-1.34107	Down regulated	aldose epimerase family protein		SVEN_3417	3736126	3736126	90	90	P	0nt upstream of gene SVEN_3417;	1.01357	Up regulated	hypothetical protein
1205	3742307	3.99934	3.17596e-05	SVEN_3424	3741481		826				-1.4337	Down regulated	hypothetical protein		SVEN_3425	3744172	3744227	-1865	-1920	P	55nt upstream of gene SVEN_3425;	-1.03965	Down regulated	ClpB protein
1206	3744304	8.00929	5.76882e-16	SVEN_3424	3741481		2823				-1.4337	Down regulated	hypothetical protein		SVEN_3425	3744172	3744227	132	77	P	55nt upstream of gene SVEN_3425;	-1.03965	Down regulated	ClpB protein
1207	3746075	7.67571	8.22499e-15	SVEN_3428	3745578	3745570	497	505	P	8nt upstream of gene SVEN_3428;	1.11429	Up regulated	putative regulatory protein		SVEN_3429	3747100		-1025				-1.82487	Down regulated	hypothetical protein
1208	3746608	5.63492	8.75687e-09	SVEN_3428	3745578	3745570	1030	1038	P	8nt upstream of gene SVEN_3428;	1.11429	Up regulated	putative regulatory protein		SVEN_3429	3747100		-492				-1.82487	Down regulated	hypothetical protein
1209	3748073	13.3257	8.20369e-41	SVEN_3430	3747624		449				1.39043	Up regulated	HspR, transcriptional repressor of DnaK operon		SVEN_3431	3748810		-737				1.23567	Up regulated	Chaperone protein DnaJ
1210	3751463	3.93801	4.10808e-05	SVEN_3433	3751338	3751373	125	90	P	35nt upstream of gene SVEN_3433;	1.15229	Up regulated	Chaperone protein DnaK		SVEN_3434	3752035	3751506	-572	-43	P	35nt upstream of gene SVEN_3434;	3.95519	Up regulated	Undecaprenyl-phosphategalactosephosphotransferase
1211	3752488	7.39426	7.11008e-14	SVEN_3435	3752143	3752097	345	391	P	46nt upstream of gene SVEN_3435;	1.67194	Up regulated	Fe-S oxidoreductase		SVEN_3436	3755227	3755267	-2739	-2779	P	40nt upstream of gene SVEN_3436;	3.80199	Up regulated	hypothetical protein
1212	3759237	4.79694	8.05529e-07	SVEN_3441	3758694		543				5.65295	Up regulated	DNA-binding response regulator, LuxR family		SVEN_3442	3759818		-581				-1.31079	Down regulated	putative two-component system sensor kinase
1213	3763537	6.23556	2.25086e-10	SVEN_3445	3762442		1095				-1.08534	Down regulated	Dihydrofolate reductase		SVEN_3446	3763855		-318				-1.11053	Down regulated	hypothetical protein
1214	3764003	6.55334	2.81313e-11	SVEN_3446	3763855		148				-1.11053	Down regulated	hypothetical protein		SVEN_3447	3764610		-607				-5.33055	Down regulated	hypothetical protein
1215	3765822	5.79421	3.4322e-09	SVEN_3448	3765677		145				-14.0879	Down regulated	LysR-family transcriptional regulatory protein		SVEN_3449	3766558	3765907	-736	-85	P	16nt upstream of gene SVEN_3449;	-1.09943	Down regulated	isomerase
1216	3766669	4.20984	1.27774e-05	SVEN_3449	3765923	3765907	746	762	P	16nt upstream of gene SVEN_3449;	-1.09943	Down regulated	isomerase		SVEN_3450	3767263		-594				-1.17887	Down regulated	1-acyl-sn-glycerol-3-phosphate acyltransferase
1217	3769190	4.58038	2.32065e-06	SVEN_3451	3768498		692				-1.01665	Down regulated	hypothetical protein		SVEN_3452	3769540		-350				1.81345	Up regulated	3-oxoacyl-[acyl-carrier-protein] synthase,KASIII
1218	3773072	5.74998	4.4628e-09	SVEN_3456	3772381		691				-2.44317	Down regulated	hypothetical protein		SVEN_3457	3773763	3773913	-691	-841	P	150nt upstream of gene SVEN_3457;	1.55596	Up regulated	Probable secreted protein
1219	3774639	5.71619	5.44687e-09	SVEN_3459	3774291		348				1.27083	Up regulated	hypothetical protein		SVEN_3460	3775883		-1244				-1.17887	Down regulated	monooxygenase, putative
1220	3775574	5.02325	2.54023e-07	SVEN_3459	3774291		1283				1.27083	Up regulated	hypothetical protein		SVEN_3460	3775883		-309				-1.17887	Down regulated	monooxygenase, putative
1221	3781136	15.6909	8.72501e-56	SVEN_3467	3780294		842				1.12559	Up regulated	hypothetical protein		SVEN_3468	3781620		-484				-1.08194	Down regulated	HspR, transcriptional repressor of DnaK operon
1222	3782201	44.9443	0	SVEN_3468	3781282		919				-1.08194	Down regulated	HspR, transcriptional repressor of DnaK operon		SVEN_3469	3783197		-996				2.82714	Up regulated	hypothetical protein
1223	3787394	11.0871	7.24201e-29	SVEN_3474	3786511	3786471	883	923	P	40nt upstream of gene SVEN_3474;	1.64669	Up regulated	hypothetical protein		SVEN_3475	3787827		-433				1.95102	Up regulated	putative RNA polymerase sigma factor
1224	3793588	4.13918	1.74272e-05	SVEN_3481	3791235	3791186	2353	2402	P	49nt upstream of gene SVEN_3481;	-1.24691	Down regulated	NADH dehydrogenase		SVEN_3482	3793562		26				-1.7454	Down regulated	putative transcriptional regulator
1225	3796207	43.7674	0	SVEN_3484	3795594	3795646	613	561	P	52nt upstream of gene SVEN_3484;	-1.62627	Down regulated	erythropoiesis-stimulating protein		SVEN_3485	3796557		-350				-2.5082	Down regulated	hypothetical protein
1226	3806190	11.236	1.35669e-29	SVEN_3493	3805422		768				1.13662	Up regulated	hypothetical protein		SVEN_3494	3806168		22				1.28357	Up regulated	hypothetical protein
1227	3807120	6.03714	7.84347e-10	SVEN_3495	3806406		714				-2.35536	Down regulated	hypothetical protein		SVEN_3496	3808649		-1529				-8.88424	Down regulated	hypothetical protein
1228	3808962	4.45815	4.13341e-06	SVEN_3497	3808714		248				-4.88056	Down regulated	S-adenosylmethionine synthetase		SVEN_3498	3810593	3810599	-1631	-1637	P	6nt upstream of gene SVEN_3498;	-9.64575	Down regulated	two component transcriptional regulator, LuxR family
1229	3817682	19.4838	7.53423e-85	SVEN_3509	3816538		1144				-1.18234	Down regulated	D-3-phosphoglycerate dehydrogenase		SVEN_3510	3817998		-316				1.00052	Up regulated	Transcriptional regulator, GntR family
1230	3823130	3.99668	3.21191e-05	SVEN_3515	3821370		1760				1.04478	Up regulated	Transcriptional regulator, GntR family domain or Aspartate aminotransferase		SVEN_3516	3826594	3826732	-3464	-3602	P	138nt upstream of gene SVEN_3516;	-1.1243	Down regulated	CobN component of cobalt chelatase involved in B12 biosynthesis
1231	3827535	10.2888	3.95833e-25	SVEN_3517	3826836		699				-3.1288	Down regulated	Cobalamin biosynthesis protein CobG		SVEN_3518	3828904		-1369				1.01928	Up regulated	Cobalt-precorrin-8x methylmutase
1232	3830452	4.59063	2.20954e-06	SVEN_3519	3828901		1551				2.42042	Up regulated	Cobalt-precorrin-2 C20-methyltransferase or Cobalt-precorrin-3b C17-methyltransferase		SVEN_3520	3831906	3831948	-1454	-1496	P	42nt upstream of gene SVEN_3520;	2.91117	Up regulated	Beta-lactamase
1233	3831235	6.57806	2.38309e-11	SVEN_3519	3828901		2334				2.42042	Up regulated	Cobalt-precorrin-2 C20-methyltransferase or Cobalt-precorrin-3b C17-methyltransferase		SVEN_3520	3831906	3831948	-671	-713	P	42nt upstream of gene SVEN_3520;	2.91117	Up regulated	Beta-lactamase
1234	3842628	3.98669	3.35002e-05	SVEN_3535	3842442		186				4.31983	Up regulated	hypothetical protein		SVEN_3536	3843361	3843403	-733	-775	P	42nt upstream of gene SVEN_3536;	2.33455	Up regulated	hypothetical protein
1235	3843808	7.24212	2.20859e-13	SVEN_3536	3843361	3843403	447	405	P	42nt upstream of gene SVEN_3536;	2.33455	Up regulated	hypothetical protein		SVEN_3537	3843901		-93				-1.8788	Down regulated	Endoribonuclease L-PSP
1236	3848825	5.288	6.18301e-08	SVEN_3543	3847719		1106				1.64949	Up regulated	integral membrane protein		SVEN_3544	3849011	3848774	-186	51	P	1nt upstream of gene SVEN_3544;	1.55267	Up regulated	hypothetical protein
1237	3849306	6.19096	2.98989e-10	SVEN_3545	3849044		262				2.31181	Up regulated	hypothetical protein		SVEN_3546	3852696	3851124	-3390	-1818	P	10nt upstream of gene SVEN_3546;	1.70923	Up regulated	hypothetical protein
1238	3850702	4.49163	3.534e-06	SVEN_3545	3849044		1658				2.31181	Up regulated	hypothetical protein		SVEN_3546	3852696	3851124	-1994	-422	P	10nt upstream of gene SVEN_3546;	1.70923	Up regulated	hypothetical protein
1239	3853040	7.19764	3.06319e-13	SVEN_3547	3852775		265				1.76563	Up regulated	hypothetical protein		SVEN_3548	3853768		-728				1.78979	Up regulated	hypothetical protein
1240	3856679	5.22872	8.53454e-08	SVEN_3550	3856120		559				-1.27993	Down regulated	hypothetical protein		SVEN_3551	3859130		-2451				-1.12105	Down regulated	two-component system sensor kinase
1241	3858670	4.16349	1.56712e-05	SVEN_3550	3856120		2550				-1.27993	Down regulated	hypothetical protein		SVEN_3551	3859130		-460				-1.12105	Down regulated	two-component system sensor kinase
1242	3861857	6.64326	1.53408e-11	SVEN_3553	3859851	3859850	2006	2007	P	1nt upstream of gene SVEN_3553;	-1.42019	Down regulated	Methionyl-tRNA synthetase		SVEN_3554	3861883		-26						putative integral membrane protein
1243	3865078	31.1978	5.7105e-214	SVEN_3558	3864275		803				-1.69173	Down regulated	hypothetical protein		SVEN_3559	3869574	3869524	-4496	-4446	IP	within gene(s) SVEN_3559; 47nt upstream of gene SVEN_3560;	1.06789	Up regulated	hypothetical protein
1244	3868869	5.45378	2.46549e-08	SVEN_3559	3864922	3869524	3947	-655	IP	within gene(s) SVEN_3559; 47nt upstream of gene SVEN_3560;	1.06789	Up regulated	hypothetical protein		SVEN_3560	3870053		-1184				-1.54745	Down regulated	hypothetical protein
1245	3873721	4.29676	8.66557e-06	SVEN_3563	3872413	3872380	1308	1341	P	33nt upstream of gene SVEN_3563;	1.70644	Up regulated	hypothetical protein		SVEN_3564	3875430		-1709				2.20518	Up regulated	possible flavodoxin
1246	3879505	29.1703	2.31228e-187	SVEN_3569	3879237	3879166	268	339	P	71nt upstream of gene SVEN_3569;	-1.61514	Down regulated	putative acyl-CoA dehydrogenase		SVEN_3570	3882542	3881234	-3037	-1729	P	1nt upstream of gene SVEN_3570;	1.94633	Up regulated	putative aminopeptidase
1247	3883085	21.4893	9.80359e-103	SVEN_3571	3882601		484				1.12101	Up regulated	hypothetical protein		SVEN_3572	3884718	3884718	-1633	-1633	P	0nt upstream of gene SVEN_3572;	1.3649	Up regulated	hypothetical protein
1248	3896152	21.722	6.35152e-105	SVEN_3584	3895882		270				-1.71662	Down regulated	hypothetical protein		SVEN_3585	3897446	3896028	-1294	124	IP	within gene(s) SVEN_3585; 146nt upstream of gene SVEN_3584;	-1.49206	Down regulated	Dihydrolipoamide acyltransferase component of branched-chain alpha-keto acid dehydrogenase complex
1249	3902921	4.32538	7.61348e-06	SVEN_3590	3901192		1729				1.71641	Up regulated	Homoserine kinase		SVEN_3591	3903883	3904035	-962	-1114	P	152nt upstream of gene SVEN_3591;	-1.27891	Down regulated	Pheromone response surface protein PrgC
1250	3908865	8.82161	5.64122e-19	SVEN_3597	3908528		337				1.22583	Up regulated	putative ABC transporter integral membrane protein		SVEN_3598	3912243	3911667	-3378	-2802	P	28nt upstream of gene SVEN_3598;	1.33808	Up regulated	hypothetical protein
1251	3917151	6.43274	6.26639e-11	SVEN_3602	3916396	3916396	755	755	P	0nt upstream of gene SVEN_3602;	-14.71	Down regulated	Molybdopterin-guanine dinucleotide biosynthesis protein MobA		SVEN_3603	3918008		-857				-38.0826	Down regulated	Dihydrolipoamide acyltransferase component of branched-chain alpha-keto acid dehydrogenase complex
1252	3921914	22.6633	5.16211e-114	SVEN_3607	3921625		289				-7.76655	Down regulated	Transcriptional regulator, TetR family		SVEN_3608	3923250	3923350	-1336	-1436	P	100nt upstream of gene SVEN_3608;	-7.38904	Down regulated	3-hydroxybutyryl-CoA dehydrogenase precursor
1253	3924641	23.0921	2.77992e-118	SVEN_3609	3923411	3923367	1230	1274	P	44nt upstream of gene SVEN_3609;	-12.8636	Down regulated	Aldehyde dehydrogenase , PaaZ		SVEN_3610	3925902		-1261				-14.302	Down regulated	tRNA or rRNA methyltransferase
1254	3925521	4.34102	7.091e-06	SVEN_3609	3923411	3923367	2110	2154	P	44nt upstream of gene SVEN_3609;	-12.8636	Down regulated	Aldehyde dehydrogenase , PaaZ		SVEN_3610	3925902		-381				-14.302	Down regulated	tRNA or rRNA methyltransferase
1255	3930427	4.22622	1.18824e-05	SVEN_3616	3930099		328				-22.0816	Down regulated	Phenylacetate-CoA oxygenase, PaaJ subunit		SVEN_3617	3931697		-1270				-18.4813	Down regulated	Phenylacetate-CoA oxygenase or reductase, PaaK subunit
1256	3944220	4.29573	8.7059e-06	SVEN_3630	3943995		225				1.31555	Up regulated	Cell division protein FtsW		SVEN_3631	3946897		-2677				1.32103	Up regulated	Cell division protein FtsI
1257	3952162	4.04836	2.57888e-05	SVEN_3636	3951869	3951897	293	265	P	28nt upstream of gene SVEN_3636;	-1.05987	Down regulated	short hypothetical protein		SVEN_3637	3952380		-218				1.51053	Up regulated	Sortase protein
1258	3957031	4.35952	6.5173e-06	SVEN_3643	3955741	3955691	1290	1340	P	50nt upstream of gene SVEN_3643;	2.11491	Up regulated	putative regulatory protein		SVEN_3644	3957039	3957098	-8	-67	P	59nt upstream of gene SVEN_3644;	2.52022	Up regulated	hypothetical protein
1259	3958933	9.38796	3.05857e-21	SVEN_3646	3958117		816				-1.68361	Down regulated	putative serine or threonine protein kinase		SVEN_3647	3960877		-1944				-1.13306	Down regulated	hypothetical protein
1260	3960507	4.64368	1.71131e-06	SVEN_3646	3958117		2390				-1.68361	Down regulated	putative serine or threonine protein kinase		SVEN_3647	3960877		-370				-1.13306	Down regulated	hypothetical protein
1261	3963863	9.80537	5.33757e-23	SVEN_3649	3962107		1756				1.12763	Up regulated	putative integral membrane protein		SVEN_3650	3964742	3962313	-879	1550	IP	within gene(s) SVEN_3650; 206nt upstream of gene SVEN_3649;	1.3335	Up regulated	DNA gyrase subunit A
1262	3965049	10.305	3.34437e-25	SVEN_3650	3964742	3962313	307	2736	IP	within gene(s) SVEN_3650; 206nt upstream of gene SVEN_3649;	1.3335	Up regulated	DNA gyrase subunit A		SVEN_3651	3966814	3966870	-1765	-1821	P	56nt upstream of gene SVEN_3651;	1.30498	Up regulated	DNA gyrase subunit B
1263	3971718	8.14383	1.91484e-16	SVEN_3655	3970938	3969834	780	1884	IP	within gene(s) SVEN_3655; 70nt upstream of gene SVEN_3654;	1.01538	Up regulated	DNA polymerase III beta subunit		SVEN_3656	3973555	3973655	-1837	-1937	P	100nt upstream of gene SVEN_3656;	1.08502	Up regulated	Chromosomal replication initiator protein DnaA
1264	3978471	6.93727	1.99872e-12	SVEN_3662	3978019	3977878	452	593	P	141nt upstream of gene SVEN_3662;	1.84481	Up regulated	Chromosome (plasmid) partitioning protein ParA or Sporulation initiation inhibitor protein Soj		SVEN_3663	3979919		-1448				1.07075	Up regulated	Chromosome (plasmid) partitioning protein ParB or Stage 0 sporulation protein J
1265	3990112	44.3808	0	SVEN_3670	3988150		1962				1.70422	Up regulated	putative transmembrane protein		SVEN_3671	3990565	3988200	-453	1912	IP	within gene(s) SVEN_3671; 50nt upstream of gene SVEN_3670;	1.17738	Up regulated	hypothetical protein
1266	3992169	13.6366	1.21283e-42	SVEN_3672	3990822	3990776	1347	1393	P	46nt upstream of gene SVEN_3672;	-1.1946	Down regulated	tRNA nucleotidyltransferase		SVEN_3673	3992926		-757						tRNA-dependent lipid II--amino acid ligase
1267	3993086	15.0491	1.74975e-51	SVEN_3673	3992270		816						tRNA-dependent lipid II--amino acid ligase		SVEN_3674	3994383	3994383	-1297	-1297	P	0nt upstream of gene SVEN_3674;	-2.70447	Down regulated	hypothetical protein
1268	3997557	5.47081	2.2399e-08	SVEN_3677	3997049		508				-1.11753	Down regulated	Multimodular transpeptidase-transglycosylase		SVEN_3678	4001007		-3450				-1.37727	Down regulated	probable conserved transmembrane protein
1269	4003491	25.4314	5.67524e-143	SVEN_3680	4003255	4003308	236	183	P	53nt upstream of gene SVEN_3680;	1.4664	Up regulated	tRNA-dependent lipid II--amino acid ligase		SVEN_3681	4003690	4003719	-199	-228	P	29nt upstream of gene SVEN_3681;	1.61181	Up regulated	hypothetical protein
1270	4006403	6.02108	8.66282e-10	SVEN_3686	4005764		639						DNA-damage-inducible protein F		SVEN_3687	4007325		-922				-2.18591	Down regulated	putative DNA-damage-inducible protein F
1271	4008279	4.14492	1.69965e-05	SVEN_3688	4007748	4007641	531	638	P	107nt upstream of gene SVEN_3688;	1.19441	Up regulated	Replicative DNA helicase		SVEN_3689	4009387		-1108				2.07609	Up regulated	hypothetical protein
1272	4010596	11.1854	2.40255e-29	SVEN_3691	4009577		1019				-1.00576	Down regulated	Beta-lactamase		SVEN_3692	4011487	4011487	-891	-891	P	0nt upstream of gene SVEN_3692;	-1.03597	Down regulated	transcriptional regulator
1273	4013728	5.60898	1.01763e-08	SVEN_3695	4013083		645				1.04796	Up regulated	hypothetical protein		SVEN_3696	4015095	4013810	-1367	-82	P	35nt upstream of gene SVEN_3696;	1.14165	Up regulated	Flavohemoprotein (Hemoglobin protein) (Flavohemoglobin) (Nitric oxide dioxygenase)
1274	4021636	26.7853	2.39857e-158	SVEN_3705	4020704	4020570	932	1066	P	134nt upstream of gene SVEN_3705;	-1.23721	Down regulated	putative regulator		SVEN_3706	4022603	4022785	-967	-1149	PAi	182nt upstream of gene SVEN_3706; antisense to gene(s) SVEN_3707;	1.45487	Up regulated	hypothetical protein
1275	4023842	5.11254	1.58929e-07	SVEN_3707	4022783	4022639	1059	1203	P	144nt upstream of gene SVEN_3707;	-1.05616	Down regulated	Thiamin biosynthesis protein ThiC		SVEN_3708	4025361	4025446	-1519	-1604	P	85nt upstream of gene SVEN_3708;	-1.17166	Down regulated	putative transmembrane protein
1276	4024432	4.49941	3.40719e-06	SVEN_3707	4022783	4022639	1649	1793	P	144nt upstream of gene SVEN_3707;	-1.05616	Down regulated	Thiamin biosynthesis protein ThiC		SVEN_3708	4025361	4025446	-929	-1014	P	85nt upstream of gene SVEN_3708;	-1.17166	Down regulated	putative transmembrane protein
1277	4027045	5.84706	2.50163e-09	SVEN_3708	4025361	4025446	1684	1599	P	85nt upstream of gene SVEN_3708;	-1.17166	Down regulated	putative transmembrane protein		SVEN_3709	4026953	4027025	92	20	P	72nt upstream of gene SVEN_3709;	1.18477	Up regulated	putative serine or threonine phosphatase
1278	4028943	39.716	0	SVEN_3711	4028739	4028705	204	238	P	34nt upstream of gene SVEN_3711;	1.47637	Up regulated	Biosynthetic Aromatic amino acid aminotransferase beta		SVEN_3712	4030217	4030363	-1274	-1420	P	146nt upstream of gene SVEN_3712;	1.53044	Up regulated	hypothetical protein
1279	4040192	8.61632	3.45705e-18	SVEN_3718	4039818		374				-1.26296	Down regulated	hypothetical protein		SVEN_3719	4040986	4040986	-794	-794	P	0nt upstream of gene SVEN_3719;	-1.04165	Down regulated	Coenzyme F420-dependent N5,N10-methylene tetrahydromethanopterin reductase and related flavin-dependent oxidoreductases
1280	4041540	4.14058	1.73211e-05	SVEN_3719	4040986	4040986	554	554	P	0nt upstream of gene SVEN_3719;	-1.04165	Down regulated	Coenzyme F420-dependent N5,N10-methylene tetrahydromethanopterin reductase and related flavin-dependent oxidoreductases		SVEN_3720	4041539		1				-1.00884	Down regulated	hypothetical protein
1281	4044909	24.7367	2.15336e-135	SVEN_3722	4043207	4043225	1702	1684	P	18nt upstream of gene SVEN_3722;	-1.03347	Down regulated	putative MerR-family transcriptional regulator		SVEN_3723	4045043		-134				-3.284	Down regulated	putative oxidoreductase
1282	4057986	11.9465	3.38657e-33	SVEN_3735	4057758	4057758	228	228	P	0nt upstream of gene SVEN_3735;	-1.0498	Down regulated	Prephenate dehydratase		SVEN_3736	4059108		-1122				-1.22273	Down regulated	Dyp-type peroxidase family protein
1283	4070202	8.16879	1.55755e-16	SVEN_3745	4068577	4068546	1625	1656	P	31nt upstream of gene SVEN_3745;	-2.23708	Down regulated	hypothetical protein		SVEN_3746	4071387		-1185				1.04949	Up regulated	hypothetical protein
1284	4070829	12.393	1.42648e-35	SVEN_3745	4068577	4068546	2252	2283	P	31nt upstream of gene SVEN_3745;	-2.23708	Down regulated	hypothetical protein		SVEN_3746	4071387		-558				1.04949	Up regulated	hypothetical protein
1285	4076762	3.94319	4.02033e-05	SVEN_3751	4075609		1153				1.53569	Up regulated	Macro domain, possibly ADP-ribose binding module		SVEN_3752	4076847	4076420	-85	342	P	122nt upstream of gene SVEN_3752;	-1.8027	Down regulated	secreted protein
1286	4086001	5.95118	1.33106e-09	SVEN_3760	4083863		2138				-1.05423	Down regulated	putative fatty acid:CoA ligase		SVEN_3761	4089703	4089751	-3702	-3750	P	48nt upstream of gene SVEN_3761;	-1.04213	Down regulated	hypothetical protein
1287	4092679	17.1481	3.24639e-66	SVEN_3765	4092498	4092446	181	233	P	52nt upstream of gene SVEN_3765;	1.12559	Up regulated	hypothetical protein		SVEN_3766	4093228		-549				-1.05928	Down regulated	hypothetical protein
1288	4093737	6.96564	1.63454e-12	SVEN_3767	4093365		372				1.08503	Up regulated	DNA-binding protein		SVEN_3768	4094581		-844				2.36537	Up regulated	hypothetical protein
1289	4096826	9.21955	1.49177e-20	SVEN_3771	4096111		715				1.33526	Up regulated	hypothetical protein		SVEN_3772	4097829		-1003				-1.01534	Down regulated	putative two-component system response regulator
1290	4099947	10.8543	9.50896e-28	SVEN_3774	4099392		555				3.54352	Up regulated	putative glycosyl transferase		SVEN_3775	4102909		-2962				-2.31763	Down regulated	putative integral membrane protein
1291	4104783	14.8555	3.20319e-50	SVEN_3777	4104554	4104528	229	255	P	26nt upstream of gene SVEN_3777;	-1.10061	Down regulated	hypothetical protein		SVEN_3778	4106999		-2216				-1.10803	Down regulated	putative transporter
1292	4108971	9.76085	8.28789e-23	SVEN_3781	4108075		896						putative glycosyl transferase		SVEN_3782	4108881		90				1.32422	Up regulated	Transcriptional regulator, TetR family
1293	4110411	19.7588	3.37256e-87	SVEN_3783	4108949	4108948	1462	1463	P	1nt upstream of gene SVEN_3783;	1.10654	Up regulated	probable oxidoreductase or Short-chain dehydrogenase		SVEN_3784	4110737	4110767	-326	-356	P	30nt upstream of gene SVEN_3784;	1.16744	Up regulated	hypothetical protein
1294	4112652	10.2399	6.56551e-25	SVEN_3785	4111729	4111788	923	864	P	59nt upstream of gene SVEN_3785;	1.07532	Up regulated	RNA polymerase sigma factor SigB		SVEN_3786	4112810	4112881	-158	-229	P	71nt upstream of gene SVEN_3786;	1.29107	Up regulated	RNA polymerase sigma factor SigB
1295	4113212	4.2834	9.20277e-06	SVEN_3786	4112810	4112881	402	331	P	71nt upstream of gene SVEN_3786;	1.29107	Up regulated	RNA polymerase sigma factor SigB		SVEN_3787	4113348		-136				-1.48407	Down regulated	Dabb
1296	4116650	5.34857	4.43266e-08	SVEN_3792	4115876	4115875	774	775	P	1nt upstream of gene SVEN_3792;	-1.1347	Down regulated	phosphoribosyltransferase		SVEN_3793	4117198	4117198	-548	-548	P	0nt upstream of gene SVEN_3793;	1.4098	Up regulated	hypothetical protein
1297	4118420	29.1813	1.67248e-187	SVEN_3795	4117710	4117675	710	745	P	35nt upstream of gene SVEN_3795;	2.41173	Up regulated	ATPase		SVEN_3796	4120876	4120904	-2456	-2484	P	28nt upstream of gene SVEN_3796;	1.53008	Up regulated	Aminopeptidase Y (Arg, Lys, Leu preference)
1298	4124132	8.44141	1.5676e-17	SVEN_3799	4123200		932				2.29808	Up regulated	hypothetical protein		SVEN_3800	4123959		173				-3.33159	Down regulated	Transcriptional regulator, TetR family
1299	4129863	4.02089	2.89895e-05	SVEN_3807	4128856		1007				2.72017	Up regulated	multiple antibiotic resistance (MarC)-related proteins		SVEN_3808	4130858		-995				1.19992	Up regulated	hypothetical protein
1300	4130391	11.7899	2.20013e-32	SVEN_3807	4128856		1535				2.72017	Up regulated	multiple antibiotic resistance (MarC)-related proteins		SVEN_3808	4130858		-467				1.19992	Up regulated	hypothetical protein
1301	4130935	4.79848	7.99377e-07	SVEN_3807	4128856		2079				2.72017	Up regulated	multiple antibiotic resistance (MarC)-related proteins		SVEN_3808	4130858		77				1.19992	Up regulated	hypothetical protein
1302	4134020	13.5173	6.18112e-42	SVEN_3810	4131975		2045				2.26823	Up regulated	putative DNA-binding protein		SVEN_3811	4134041	4134041	-21	-21	P	0nt upstream of gene SVEN_3811;	1.22157	Up regulated	putative oxidoreductase
1303	4134653	17.9033	5.55516e-72	SVEN_3811	4134041	4134041	612	612	P	0nt upstream of gene SVEN_3811;	1.22157	Up regulated	putative oxidoreductase		SVEN_3812	4134925		-272				1.81736	Up regulated	hydrolase
1304	4137593	38.1169	3.36111e-318	SVEN_3814	4136085		1508				-1.05426	Down regulated	hypothetical protein		SVEN_3815	4137594	4137620	-1	-27	P	26nt upstream of gene SVEN_3815;	1.59012	Up regulated	hypothetical protein
1305	4151998	62.0219	0	SVEN_3826	4150443	4150302	1555	1696	P	141nt upstream of gene SVEN_3826;	-1.52587	Down regulated	hypothetical protein		SVEN_3827	4152900	4151962	-902	36	P	30nt upstream of gene SVEN_3827;	-1.47945	Down regulated	Phosphoribosylaminoimidazole-succinocarboxamidesynthase
1306	4154321	27.94	4.36288e-172	SVEN_3828	4153685		636				1.38823	Up regulated	putative two-component system response regulator		SVEN_3829	4154998		-677				-1.13666	Down regulated	sensor histidine kinase
1307	4158372	11.3696	2.96137e-30	SVEN_3833	4158172	4157929	200	443	PAi	243nt upstream of gene SVEN_3833; antisense to gene(s) SVEN_3832;	3.32186	Up regulated	Phosphoribosylformylglycinamidine synthase, PurS subunit		SVEN_3834	4159094		-722				2.15028	Up regulated	Phosphoribosylformylglycinamidine synthase,glutamine amidotransferase subunit
1308	4160675	11.953	3.13076e-33	SVEN_3835	4159094		1581				2.3652	Up regulated	Phosphoribosylformylglycinamidine synthase,synthetase subunit		SVEN_3836	4161931		-1256				2.67327	Up regulated	hypothetical protein
1309	4162789	4.90525	4.66554e-07	SVEN_3837	4161958		831				5.00261	Up regulated	secreted peptidase		SVEN_3838	4163237	4163287	-448	-498	P	50nt upstream of gene SVEN_3838;	2.95467	Up regulated	hypothetical protein
1310	4168688	12.1015	5.1833e-34	SVEN_3843	4168352	4168448	336	240	P	96nt upstream of gene SVEN_3843;	-1.26607	Down regulated	hypothetical protein		SVEN_3844	4169793	4169843	-1105	-1155	P	50nt upstream of gene SVEN_3844;	-1.8169	Down regulated	Leucine dehydrogenase
1311	4170331	16.0111	5.34265e-58	SVEN_3845	4169934		397				1.11116	Up regulated	hypothetical protein		SVEN_3846	4171591	4171261	-1260	-930	P	124nt upstream of gene SVEN_3846;	-1.00784	Down regulated	putative DNA-binding protein
1312	4172194	6.52272	3.45225e-11	SVEN_3846	4171385	4171261	809	933	P	124nt upstream of gene SVEN_3846;	-1.00784	Down regulated	putative DNA-binding protein		SVEN_3847	4172182	4172409	12	-215	P	227nt upstream of gene SVEN_3847;	1.29187	Up regulated	hypothetical protein
1313	4172998	7.98723	6.89999e-16	SVEN_3846	4171385	4171261	1613	1737	P	124nt upstream of gene SVEN_3846;	-1.00784	Down regulated	putative DNA-binding protein		SVEN_3847	4172182	4172409	816	589	P	227nt upstream of gene SVEN_3847;	1.29187	Up regulated	hypothetical protein
1314	4173966	8.69268	1.77001e-18	SVEN_3846	4171385	4171261	2581	2705	P	124nt upstream of gene SVEN_3846;	-1.00784	Down regulated	putative DNA-binding protein		SVEN_3847	4172182	4172409	1784	1557	P	227nt upstream of gene SVEN_3847;	1.29187	Up regulated	hypothetical protein
1315	4176408	37.822	0	SVEN_3846	4171385	4171261	5023	5147	P	124nt upstream of gene SVEN_3846;	-1.00784	Down regulated	putative DNA-binding protein		SVEN_3847	4172182	4172409	4226	3999	P	227nt upstream of gene SVEN_3847;	1.29187	Up regulated	hypothetical protein
1316	4176933	16.6741	1.01059e-62	SVEN_3849	4176504		429				-1.2234	Down regulated	hypothetical protein		SVEN_3850	4176407		526				2.35838	Up regulated	Protein-disulfide isomerase
1317	4180602	3.93793	4.10931e-05	SVEN_3853	4179715		887				-1.52301	Down regulated	PE-PGRS family protein		SVEN_3854	4177808	4180377	2794	225	P	150nt upstream of gene SVEN_3854;	-1.77318	Down regulated	putative ATP-dependent RNA helicase
1318	4185000	4.56043	2.55244e-06	SVEN_3855	4183077	4182963	1923	2037	P	114nt upstream of gene SVEN_3855;	-1.08185	Down regulated	ATP or GTP-binding protein		SVEN_3856	4182845		2155				-1.19168	Down regulated	hypothetical protein
1319	4197415	6.5844	2.28366e-11	SVEN_3864	4196688		727				1.04323	Up regulated	putative oxidoreductase		SVEN_3865	4188538		8877				-1.12943	Down regulated	putative integral membrane protein
1320	4198376	4.29202	8.85269e-06	SVEN_3864	4196688		1688				1.04323	Up regulated	putative oxidoreductase		SVEN_3865	4188538		9838				-1.12943	Down regulated	putative integral membrane protein
1321	4201444	6.09229	5.56545e-10	SVEN_3867	4201140		304				-1.38863	Down regulated	Hypothetical protein YgaF		SVEN_3868	4202696	4202759	-1252	-1315	P	63nt upstream of gene SVEN_3868;	-1.44038	Down regulated	sporulation associated protein
1322	4202037	15.0796	1.10256e-51	SVEN_3867	4201140		897				-1.38863	Down regulated	Hypothetical protein YgaF		SVEN_3868	4202696	4202759	-659	-722	P	63nt upstream of gene SVEN_3868;	-1.44038	Down regulated	sporulation associated protein
1323	4216264	4.37109	6.18127e-06	SVEN_3874	4214006	4213933	2258	2331	P	73nt upstream of gene SVEN_3874;	-1.06248	Down regulated	Serine phosphatase RsbU, regulator of sigma subunit		SVEN_3875	4216970		-706				1.72836	Up regulated	putative integral membrane protein
1324	4216936	6.05491	7.02471e-10	SVEN_3874	4214006	4213933	2930	3003	P	73nt upstream of gene SVEN_3874;	-1.06248	Down regulated	Serine phosphatase RsbU, regulator of sigma subunit		SVEN_3875	4216970		-34				1.72836	Up regulated	putative integral membrane protein
1325	4231571	8.4513	1.44033e-17	SVEN_3884	4230567		1004				1.0541	Up regulated	hypothetical protein		SVEN_3885	4231962		-391				1.37162	Up regulated	putative ATP or GTP-binding protein
1326	4236236	4.51674	3.13989e-06	SVEN_3888	4235675	4234987	561	1249	IP	within gene(s) SVEN_3888; 141nt upstream of gene SVEN_3887;	1.29428	Up regulated	putative integral membrane protein		SVEN_3889	4236395		-159				1.08662	Up regulated	putative integral membrane protein
1327	4240359	3.96179	3.71951e-05	SVEN_3893	4239775	4239741	584	618	P	34nt upstream of gene SVEN_3893;	-1.49273	Down regulated	hypothetical protein		SVEN_3894	4240334	4240376	25	-17	P	42nt upstream of gene SVEN_3894;	-1.44804	Down regulated	hypothetical protein
1328	4241135	4.91208	4.5057e-07	SVEN_3895	4240527	4240455	608	680	P	72nt upstream of gene SVEN_3895;	-1.01427	Down regulated	Phosphate transport regulator		SVEN_3896	4242152		-1017				-1.16847	Down regulated	Probable low-affinity inorganic phosphate transporter
1329	4250563	6.54654	2.9442e-11	SVEN_3903	4248775		1788				3.73471	Up regulated	hypothetical protein		SVEN_3904	4251152	4251152	-589	-589	P	0nt upstream of gene SVEN_3904;	2.85715	Up regulated	Polyphosphate kinase
1330	4254365	5.58962	1.13786e-08	SVEN_3907	4253441	4253443	924	922	P	2nt upstream of gene SVEN_3907;	6.62846	Up regulated	Transcriptional regulator, GntR family		SVEN_3908	4254427	4253591	-62	774	IP	within gene(s) SVEN_3908; 150nt upstream of gene SVEN_3907;	-1.0526	Down regulated	acetyl-CoA:Cys-GlcN-Ins acetyltransferase,mycothiol synthase MshD
1331	4255416	4.50984	3.2438e-06	SVEN_3909	4254592		824				-1.32914	Down regulated	5-nucleotidase		SVEN_3910	4257431		-2015				-2.27951	Down regulated	Phosphatidylinositol-specific phospholipase C
1332	4256121	11.9542	3.08681e-33	SVEN_3909	4254592		1529				-1.32914	Down regulated	5-nucleotidase		SVEN_3910	4257431		-1310				-2.27951	Down regulated	Phosphatidylinositol-specific phospholipase C
1333	4257274	11.5103	5.85211e-31	SVEN_3910	4256604		670				-2.27951	Down regulated	Phosphatidylinositol-specific phospholipase C		SVEN_3911	4257936		-662				1.68838	Up regulated	hypothetical protein
1334	4261033	17.6527	4.84878e-70	SVEN_3913	4260141		892				-1.26394	Down regulated	Osmosensitive K+ channel histidine kinase KdpD		SVEN_3914	4260866		167				1.70544	Up regulated	two-component system response regulator
1335	4263519	27.0866	7.08758e-162	SVEN_3916	4263247	4263247	272	272	P	0nt upstream of gene SVEN_3916;	-1.11869	Down regulated	Transcriptional regulator, LacI family		SVEN_3917	4264102	4264339	-583	-820	P	237nt upstream of gene SVEN_3917;	2.4927	Up regulated	Transcriptional regulatory protein glnR
1336	4267263	5.35772	4.21401e-08	SVEN_3921	4266815	4266751	448	512	P	64nt upstream of gene SVEN_3921;	-1.14973	Down regulated	putative secreted protein		SVEN_3922	4268924		-1661				2.2962	Up regulated	Thiosulfate sulfurtransferase, rhodanese
1337	4270748	9.20803	1.66089e-20	SVEN_3926	4270145		603				-1.42528	Down regulated	hypothetical protein		SVEN_3927	4271742		-994				-1.24935	Down regulated	hypothetical protein
1338	4276269	42.8777	0	SVEN_3933	4275589	4275549	680	720	P	40nt upstream of gene SVEN_3933;	1.10575	Up regulated	AmfC protein		SVEN_3934	4277497		-1228				1.26507	Up regulated	Enhanced intracellular survival protein
1339	4277128	19.6875	1.38024e-86	SVEN_3934	4276253		875				1.26507	Up regulated	Enhanced intracellular survival protein		SVEN_3935	4278278		-1150				1.25423	Up regulated	ABC-type multidrug transport system, permease component
1340	4280181	5.47694	2.16372e-08	SVEN_3937	4279433		748				1.01442	Up regulated	Transcriptional regulator, TetR family		SVEN_3938	4280892		-711				-1.87781	Down regulated	Transcriptional regulator, TetR family
1341	4283775	4.81835	7.23759e-07	SVEN_3939	4280973		2802				3.16832	Up regulated	putative ATP or GTP binding protein		SVEN_3940	4284446		-671				-1.06611	Down regulated	Permeases of the major facilitator superfamily
1342	4284974	5.38815	3.55941e-08	SVEN_3940	4284446		528				-1.06611	Down regulated	Permeases of the major facilitator superfamily		SVEN_3941	4285074		-100				-1.4864	Down regulated	Transcriptional regulator, MarR family
1343	4287051	6.66509	1.32251e-11	SVEN_3943	4285717		1334				-1.15565	Down regulated	hypothetical protein		SVEN_3944	4287013	4287013	38	38	P	0nt upstream of gene SVEN_3944;	-1.66367	Down regulated	putative lyase
1344	4291134	6.91686	2.30881e-12	SVEN_3949	4290369	4290510	765	624	P	141nt upstream of gene SVEN_3949;	-1.31356	Down regulated	magnesium or manganese-dependent protein phosphatase		SVEN_3950	4291875		-741				-1.14096	Down regulated	putative NLP or P60-family secreted protein
1345	4293208	6.15764	3.69179e-10	SVEN_3951	4292889		319				-1.19087	Down regulated	Methylase of polypeptide chain release factors		SVEN_3952	4294560	4294552	-1352	-1344	IP	within gene(s) SVEN_3952; 1nt upstream of gene SVEN_3953;	-1.13469	Down regulated	Glycosyltransferase MshA involved in mycothiol biosynthesis
1346	4294221	4.23487	1.1434e-05	SVEN_3952	4293193	4294552	1028	-331	IP	within gene(s) SVEN_3952; 1nt upstream of gene SVEN_3953;	-1.13469	Down regulated	Glycosyltransferase MshA involved in mycothiol biosynthesis		SVEN_3953	4295053		-832				1.27035	Up regulated	hypothetical protein
1347	4307485	5.07903	1.8968e-07	SVEN_3965	4306779	4306857	706	628	P	78nt upstream of gene SVEN_3965;	1.01028	Up regulated	putative lipoprotein		SVEN_3966	4308003	4307499	-518	-14	P	22nt upstream of gene SVEN_3966;	-1.48663	Down regulated	CarD transcriptional regulator
1348	4312402	53.3644	0	SVEN_3970	4311300	4311263	1102	1139	P	37nt upstream of gene SVEN_3970;	1.12714	Up regulated	rRNA methylases		SVEN_3971	4314049		-1647				-1.38469	Down regulated	putative integral membrane protein
1349	4316411	37.7617	0	SVEN_3973	4315428	4315428	983	983	P	0nt upstream of gene SVEN_3973;	-1.14591	Down regulated	putative small membrane protein		SVEN_3974	4316749	4316832	-338	-421	P	83nt upstream of gene SVEN_3974;	-1.57917	Down regulated	SN-glycerol-3-phosphate transport ATP-binding protein UgpC
1350	4317814	10.6781	6.44704e-27
1351	4318374	7.35099	9.83731e-14
1352	4320050	23.2115	1.74159e-119	SVEN_3979	4319819		231				6.45337	Up regulated	toprim domain protein		SVEN_3980	4318303		1747						hypothetical protein
1353	4322654	6.23304	2.28738e-10	SVEN_3983	4322095		559				2.62637	Up regulated	hypothetical protein		SVEN_3984	4321533		1121				2.56126	Up regulated	hypothetical protein
1354	4327047	12.9341	1.44487e-38	SVEN_3987	4323664		3383				1.41278	Up regulated	hypothetical protein		SVEN_3988	4322889		4158				-3.33159	Down regulated	hypothetical protein
1355	4332482	4.07413	2.30936e-05	SVEN_3995	4332107	4332058	375	424	P	49nt upstream of gene SVEN_3995;	1.15398	Up regulated	putative DNA-binding protein		SVEN_3996	4329146		3336				-1.12222	Down regulated	integrase
1356	4335477	6.97199	1.56241e-12	SVEN_3997	4334418		1059				-7.99582	Down regulated	excisionase		SVEN_3998	4335818		-341				2.8765	Up regulated	hypothetical protein
1357	4339628	12.9124	1.91662e-38	SVEN_4002	4338028		1600				1.05055	Up regulated	SpdA protein		SVEN_4003	4339449		179				3.00157	Up regulated	putative plasmid transfer protein
1358	4348843	8.27431	6.46007e-17	SVEN_4014	4347379	4347378	1464	1465	P	1nt upstream of gene SVEN_4014;	3.30342	Up regulated	hypothetical protein		SVEN_4015	4351062	4348930	-2219	-87	P	36nt upstream of gene SVEN_4015;	1.97846	Up regulated	hypothetical protein
1359	4350837	14.6627	5.58842e-49	SVEN_4015	4348966	4348930	1871	1907	P	36nt upstream of gene SVEN_4015;	1.97846	Up regulated	hypothetical protein		SVEN_4016	4352605		-1768				-1.39752	Down regulated	Glycine or D-amino acid oxidases
1360	4353244	4.98407	3.11305e-07	SVEN_4017	4352770	4352716	474	528	P	54nt upstream of gene SVEN_4017;	1.22676	Up regulated	hypothetical protein		SVEN_4018	4354401		-1157				-2.4947	Down regulated	aminoglycoside phosphotransferase
1361	4353807	6.53649	3.14893e-11	SVEN_4018	4353505		302				-2.4947	Down regulated	aminoglycoside phosphotransferase		SVEN_4019	4355022		-1215				1.57319	Up regulated	acetyltransferase
1362	4356988	42.3274	0	SVEN_4021	4356402		586				2.187	Up regulated	putative oxidoreductase		SVEN_4022	4357760		-772				-1.77685	Down regulated	hypothetical protein
1363	4360625	5.27568	6.6134e-08	SVEN_4024	4359122	4359122	1503	1503	P	0nt upstream of gene SVEN_4024;	-1.73893	Down regulated	hypothetical protein		SVEN_4025	4360468		157				1.20576	Up regulated	hypothetical protein
1364	4361330	8.35159	3.36753e-17	SVEN_4026	4361138	4360571	192	759	IP	within gene(s) SVEN_4026; 103nt upstream of gene SVEN_4025;	1.14404	Up regulated	putative two-component system response regulator		SVEN_4027	4362346	4362373	-1016	-1043	P	27nt upstream of gene SVEN_4027;	-1.28017	Down regulated	histidine autokinase
1365	4364430	4.26786	9.86803e-06	SVEN_4029	4363216		1214				1.50078	Up regulated	putative metallopeptidase		SVEN_4030	4365385	4365385	-955	-955	P	0nt upstream of gene SVEN_4030;	1.19554	Up regulated	putative mutT protein
1366	4369356	21.8658	2.75123e-106	SVEN_4034	4367505	4367439	1851	1917	P	66nt upstream of gene SVEN_4034;	-1.14273	Down regulated	GGDEF domain protein		SVEN_4035	4370326	4369315	-970	41	P	37nt upstream of gene SVEN_4035;	-1.32827	Down regulated	putative dimeric protein
1367	4370215	10.4161	1.04629e-25	SVEN_4035	4369352	4369315	863	900	P	37nt upstream of gene SVEN_4035;	-1.32827	Down regulated	putative dimeric protein		SVEN_4036	4371286	4371337	-1071	-1122	P	51nt upstream of gene SVEN_4036;	1.07678	Up regulated	putative sugar kinase
1368	4378149	7.73687	5.09485e-15	SVEN_4042	4376724	4376695	1425	1454	P	29nt upstream of gene SVEN_4042;	1.76486	Up regulated	hypothetical protein		SVEN_4043	4379723	4379723	-1574	-1574	P	0nt upstream of gene SVEN_4043;	2.00105	Up regulated	Alpha,alpha-trehalose-phosphate synthase
1369	4380337	7.22099	2.58051e-13	SVEN_4043	4379723	4379723	614	614	P	0nt upstream of gene SVEN_4043;	2.00105	Up regulated	Alpha,alpha-trehalose-phosphate synthase		SVEN_4044	4381629		-1292				2.12831	Up regulated	hypothetical protein
1370	4381439	18.5471	4.30146e-77	SVEN_4043	4379723	4379723	1716	1716	P	0nt upstream of gene SVEN_4043;	2.00105	Up regulated	Alpha,alpha-trehalose-phosphate synthase		SVEN_4044	4381629		-190				2.12831	Up regulated	hypothetical protein
1371	4387837	6.80321	5.11553e-12	SVEN_4051	4387237	4387201	600	636	P	36nt upstream of gene SVEN_4051;	2.57947	Up regulated	Probable glutathione S-transferase-related transmembrane protein		SVEN_4052	4388535	4388554	-698	-717	P	19nt upstream of gene SVEN_4052;	1.43994	Up regulated	Methyltransferase
1372	4388511	5.79541	3.40764e-09	SVEN_4051	4387237	4387201	1274	1310	P	36nt upstream of gene SVEN_4051;	2.57947	Up regulated	Probable glutathione S-transferase-related transmembrane protein		SVEN_4052	4388535	4388554	-24	-43	P	19nt upstream of gene SVEN_4052;	1.43994	Up regulated	Methyltransferase
1373	4397575	4.75084	1.01286e-06	SVEN_4059	4396704		871				-1.0239	Down regulated	PTS system, N-acetylmuramic acid-specific IIB component or PTS system, N-acetylmuramic acid-specific IIC component		SVEN_4060	4397668		-93				-1.52627	Down regulated	N-acetylmuramic acid 6-phosphate etherase
1374	4401253	34.5606	4.94596e-262	SVEN_4064	4399958	4399970	1295	1283	P	12nt upstream of gene SVEN_4064;	1.00412	Up regulated	Chloramphenicol 3-O phosphotransferase		SVEN_4065	4401279		-26				1.29697	Up regulated	hypothetical protein
1375	4403123	14.055	3.58733e-45	SVEN_4066	4401704		1419				2.1299	Up regulated	hypothetical protein		SVEN_4067	4409594		-6471				-1.15539	Down regulated	hypothetical protein
1376	4405023	4.28405	9.17599e-06	SVEN_4066	4401704		3319				2.1299	Up regulated	hypothetical protein		SVEN_4067	4409594		-4571				-1.15539	Down regulated	hypothetical protein
1377	4406357	8.83488	5.01029e-19	SVEN_4066	4401704		4653				2.1299	Up regulated	hypothetical protein		SVEN_4067	4409594		-3237				-1.15539	Down regulated	hypothetical protein
1378	4408947	8.0449	4.31562e-16	SVEN_4066	4401704		7243				2.1299	Up regulated	hypothetical protein		SVEN_4067	4409594		-647				-1.15539	Down regulated	hypothetical protein
1379	4409445	5.3765	3.79738e-08	SVEN_4067	4409187		258				-1.15539	Down regulated	hypothetical protein		SVEN_4068	4409898		-453				-2.66527	Down regulated	hypothetical protein
1380	4411208	4.81755	7.26647e-07	SVEN_4069	4410662	4410706	546	502	P	44nt upstream of gene SVEN_4069;	1.61211	Up regulated	hypothetical protein		SVEN_4070	4411503		-295				1.3993	Up regulated	hypothetical protein
1381	4413878	13.2267	3.07647e-40	SVEN_4072	4413208		670						O-acetylhomoserine sulfhydrylase or O-succinylhomoserine sulfhydrylase		SVEN_4073	4415006	4414427	-1128	-549	P	40nt upstream of gene SVEN_4073;	2.72017	Up regulated	acyl dehydratase
1382	4416681	9.3168	5.99532e-21	SVEN_4075	4415962		719				-1.25425	Down regulated	hypothetical protein		SVEN_4076	4417921		-1240				-1.52766	Down regulated	hypothetical protein
1383	4417403	46.2067	0	SVEN_4076	4417028		375				-1.52766	Down regulated	hypothetical protein		SVEN_4077	4418846		-1443				1.50078	Up regulated	Archaeal seryl-tRNA synthetase-related sequence
1384	4418510	7.79674	3.17623e-15	SVEN_4077	4417959		551				1.50078	Up regulated	Archaeal seryl-tRNA synthetase-related sequence		SVEN_4078	4419291		-781				-3.99791	Down regulated	Holo-[acyl-carrier protein] synthase
1385	4419167	7.59614	1.5255e-14	SVEN_4078	4418848		319				-3.99791	Down regulated	Holo-[acyl-carrier protein] synthase		SVEN_4079	4419555		-388				-2.66527	Down regulated	Holo-[acyl-carrier protein] synthase
1386	4421544	10.7378	3.38178e-27	SVEN_4081	4420764		780				3.22669	Up regulated	putative Adenosine kinase		SVEN_4082	4425219		-3675				1.61046	Up regulated	5-methyltetrahydrofolate--homocysteinemethyltransferase
1387	4423936	6.60348	2.00803e-11	SVEN_4082	4421758		2178				1.61046	Up regulated	5-methyltetrahydrofolate--homocysteinemethyltransferase		SVEN_4083	4426076		-2140				1.00553	Up regulated	5,10-methylenetetrahydrofolate reductase
1388	4425592	13.9226	2.30778e-44	SVEN_4083	4425216		376				1.00553	Up regulated	5,10-methylenetetrahydrofolate reductase		SVEN_4084	4427472		-1880				1.13276	Up regulated	Adenosylhomocysteinase
1389	4428624	25.1332	1.07843e-139	SVEN_4086	4428196		428				1.89805	Up regulated	Peptide synthetase		SVEN_4087	4432368		-3744				1.62585	Up regulated	hypothetical protein
1390	4429358	5.83231	2.7332e-09	SVEN_4086	4428196		1162				1.89805	Up regulated	Peptide synthetase		SVEN_4087	4432368		-3010				1.62585	Up regulated	hypothetical protein
1391	4430449	4.76284	9.54456e-07	SVEN_4086	4428196		2253				1.89805	Up regulated	Peptide synthetase		SVEN_4087	4432368		-1919				1.62585	Up regulated	hypothetical protein
1392	4431970	35.8538	8.01734e-282	SVEN_4086	4428196		3774				1.89805	Up regulated	Peptide synthetase		SVEN_4087	4432368		-398				1.62585	Up regulated	hypothetical protein
1393	4434003	5.12888	1.45738e-07	SVEN_4089	4433750	4433821	253	182	P	71nt upstream of gene SVEN_4089;	-1.17651	Down regulated	hypothetical protein		SVEN_4090	4434779		-776				2.28763	Up regulated	DNA-binding protein
1394	4435350	5.12147	1.51579e-07	SVEN_4090	4434779		571				2.28763	Up regulated	DNA-binding protein		SVEN_4091	4435328		22				-1.16034	Down regulated	hypothetical protein
1395	4442940	4.24567	1.08968e-05	SVEN_4103	4442688		252				1.83777	Up regulated	Pheromone response surface protein		SVEN_4104	4444171	4444202	-1231	-1262	P	31nt upstream of gene SVEN_4104;	1.14587	Up regulated	Rhs protein
1396	4445625	8.44647	1.5012e-17	SVEN_4106	4445127		498				-2.48759	Down regulated	Asparagine synthetase		SVEN_4107	4447839		-2214				1.62585	Up regulated	hypothetical protein
1397	4448508	11.508	6.00887e-31	SVEN_4108	4447931		577				1.75873	Up regulated	oxidoreductase		SVEN_4109	4450262		-1754				2.60553	Up regulated	Methionine--tRNA ligase
1398	4452490	7.90002	1.39429e-15	SVEN_4111	4451921	4451851	569	639	P	70nt upstream of gene SVEN_4111;	-1.99895	Down regulated	hypothetical protein		SVEN_4112	4453434		-944				-1.50815	Down regulated	putative transcriptional regulatory protein
1399	4453335	14.7757	1.05022e-49	SVEN_4111	4451921	4451851	1414	1484	P	70nt upstream of gene SVEN_4111;	-1.99895	Down regulated	hypothetical protein		SVEN_4112	4453434		-99				-1.50815	Down regulated	putative transcriptional regulatory protein
1400	4454580	5.69184	6.28388e-09	SVEN_4112	4453434		1146				-1.50815	Down regulated	putative transcriptional regulatory protein		SVEN_4113	4454581	4454629	-1	-49	P	48nt upstream of gene SVEN_4113;	-1.40821	Down regulated	Helix-turn-helix, type 11 domain protein
1401	4455368	4.52842	2.9713e-06	SVEN_4114	4455200		168				1.16415	Up regulated	Transcriptional regulator, FUR family		SVEN_4115	4456147	4456217	-779	-849	P	70nt upstream of gene SVEN_4115;	1.25065	Up regulated	Methyltransferase type 12
1402	4456268	6.33611	1.17821e-10	SVEN_4114	4455200		1068				1.16415	Up regulated	Transcriptional regulator, FUR family		SVEN_4115	4456147	4456217	121	51	P	70nt upstream of gene SVEN_4115;	1.25065	Up regulated	Methyltransferase type 12
1403	4457653	6.44862	5.6436e-11	SVEN_4116	4456855	4456896	798	757	P	41nt upstream of gene SVEN_4116;	-4.21786	Down regulated	hypothetical protein		SVEN_4117	4457915		-262				-1.75347	Down regulated	hypothetical protein; putative membrane protein; putative peptidase domain
1404	4458709	11.0109	1.69392e-28	SVEN_4118	4458307		402				-1.96389	Down regulated	Transcriptional regulator, MecI family		SVEN_4119	4458754		-45				1.37572	Up regulated	hypothetical protein
1405	4467852	34.7281	1.48373e-264	SVEN_4126	4465597		2255				-2.64126	Down regulated	Phosphoglycerate mutase family		SVEN_4127	4467621	4467711	231	141	P	90nt upstream of gene SVEN_4127;	-1.91755	Down regulated	ATP-dependent DNA helicase rep
1406	4470111	13.0129	5.16964e-39	SVEN_4128	4469703	4469749	408	362	P	46nt upstream of gene SVEN_4128;	1.0192	Up regulated	putative ATP-dependent DNA helicase		SVEN_4129	4470406	4469804	-295	307	P	224nt upstream of gene SVEN_4129;	-1.50118	Down regulated	hypothetical protein
1407	4483329	9.98448	8.91191e-24	SVEN_4142	4482791	4482683	538	646	P	108nt upstream of gene SVEN_4142;	-1.28749	Down regulated	hypothetical protein		SVEN_4143	4487148		-3819				-1.4174	Down regulated	hypothetical protein
1408	4487288	47.2162	0	SVEN_4143	4484002		3286				-1.4174	Down regulated	hypothetical protein		SVEN_4144	4487320		-32				1.53652	Up regulated	hypothetical protein
1409	4490849	7.91989	1.18857e-15	SVEN_4146	4488676		2173				2.1659	Up regulated	hypothetical protein		SVEN_4147	4491217	4491265	-368	-416	P	48nt upstream of gene SVEN_4147;	2.72017	Up regulated	putative integral membrane ATPase
1410	4494354	5.62785	9.12335e-09	SVEN_4152	4494182		172				-1.4628	Down regulated	putative integral membrane efflux protein		SVEN_4153	4496237		-1883				-1.05765	Down regulated	Sortase and related acyltransferases
1411	4500497	25.5078	8.07905e-144	SVEN_4156	4499798		699				-1.19459	Down regulated	hypothetical protein		SVEN_4157	4500446	4500627	51	-130	PAi	181nt upstream of gene SVEN_4157; antisense to gene(s) SVEN_4158;	-2.66527	Down regulated	transcriptional regulator, MarR family
1412	4503871	18.9628	1.73187e-80	SVEN_4161	4502673	4502672	1198	1199	PAi	1nt upstream of gene SVEN_4161; antisense to gene(s) SVEN_4160;	-1.39058	Down regulated	hypothetical protein		SVEN_4162	4504858	4504858	-987	-987	P	0nt upstream of gene SVEN_4162;	1.41132	Up regulated	Phosphoserine aminotransferase
1413	4504846	13.6887	5.93261e-43	SVEN_4161	4502673	4502672	2173	2174	PAi	1nt upstream of gene SVEN_4161; antisense to gene(s) SVEN_4160;	-1.39058	Down regulated	hypothetical protein		SVEN_4162	4504858	4504858	-12	-12	P	0nt upstream of gene SVEN_4162;	1.41132	Up regulated	Phosphoserine aminotransferase
1414	4506185	13.2215	3.29532e-40	SVEN_4163	4504910		1275				-1.13592	Down regulated	Fe-S lactate dehydrogenase		SVEN_4164	4509434	4508559	-3249	-2374	P	27nt upstream of gene SVEN_4164;	-1.14304	Down regulated	hypothetical protein
1415	4508492	14.9955	3.9295e-51	SVEN_4163	4504910		3582				-1.13592	Down regulated	Fe-S lactate dehydrogenase		SVEN_4164	4509434	4508559	-942	-67	P	27nt upstream of gene SVEN_4164;	-1.14304	Down regulated	hypothetical protein
1416	4510265	22.6615	5.37252e-114	SVEN_4165	4509412		853				-1.52391	Down regulated	hypothetical protein		SVEN_4166	4510580		-315				-1.34776	Down regulated	Transcriptional regulator, LysR family
1417	4513568	7.97425	7.66564e-16	SVEN_4169	4512926	4512784	642	784	P	142nt upstream of gene SVEN_4169;	-3.56737	Down regulated	hypothetical protein		SVEN_4170	4514091		-523				-1.86248	Down regulated	hypothetical protein
1418	4514289	5.85921	2.3254e-09	SVEN_4170	4513714		575				-1.86248	Down regulated	hypothetical protein		SVEN_4171	4514887		-598				1.46471	Up regulated	hypothetical protein
1419	4515257	26.8361	6.12836e-159	SVEN_4171	4514270		987				1.46471	Up regulated	hypothetical protein		SVEN_4172	4515425		-168				-1.08498	Down regulated	hypothetical protein
1420	4519570	4.06355	2.41659e-05	SVEN_4177	4518861	4518731	709	839	PAi	130nt upstream of gene SVEN_4177; antisense to gene(s) SVEN_4176;	1.31319	Up regulated	esterase		SVEN_4178	4520406		-836				1.10214	Up regulated	hypothetical protein
1421	4528004	17.0474	1.82779e-65	SVEN_4183	4527134	4527075	870	929	P	59nt upstream of gene SVEN_4183;	1.22791	Up regulated	A-factor biosynthesis protein AfsA		SVEN_4184	4528546		-542				1.06787	Up regulated	LysR family transcriptional regulator YnfL
1422	4530150	7.30237	1.41371e-13	SVEN_4186	4529550		600				-2.39875	Down regulated	hypothetical protein		SVEN_4187	4530223		-73				-1.81239	Down regulated	TetR-family transcriptional regulator
1423	4537461	3.93622	4.13884e-05	SVEN_4192	4535370		2091				1.23713	Up regulated	expressed protein		SVEN_4193	4538883		-1422				1.30466	Up regulated	Methylcrotonyl-CoA carboxylase carboxyl transferase subunit
1424	4539272	4.33128	7.41233e-06	SVEN_4194	4538880		392				2.31371	Up regulated	Methylcrotonyl-CoA carboxylase biotin-containing subunit		SVEN_4195	4542001		-2729				-1.70281	Down regulated	Butyryl-CoA dehydrogenase
1425	4541476	8.25579	7.54526e-17	SVEN_4195	4540868		608				-1.70281	Down regulated	Butyryl-CoA dehydrogenase		SVEN_4196	4543024		-1548				1.10277	Up regulated	hypothetical protein
1426	4550681	25.0853	3.59352e-139	SVEN_4204	4548888	4548670	1793	2011	P	218nt upstream of gene SVEN_4204;	1.31745	Up regulated	2-Oxobutyrate oxidase, putative		SVEN_4205	4551203	4551249	-522	-568	P	46nt upstream of gene SVEN_4205;	1.2249	Up regulated	Citrate synthase (si)
1427	4551199	20.6659	3.51095e-95	SVEN_4204	4548888	4548670	2311	2529	P	218nt upstream of gene SVEN_4204;	1.31745	Up regulated	2-Oxobutyrate oxidase, putative		SVEN_4205	4551203	4551249	-4	-50	P	46nt upstream of gene SVEN_4205;	1.2249	Up regulated	Citrate synthase (si)
1428	4560647	14.7545	1.4388e-49	SVEN_4214	4560022		625				-1.12762	Down regulated	hypothetical protein		SVEN_4215	4560825		-178				-3.80753	Down regulated	hypothetical protein
1429	4566637	20.8092	1.7868e-96	SVEN_4221	4565689	4565723	948	914	P	34nt upstream of gene SVEN_4221;	-1.8879	Down regulated	putative ABC transporter ATP-binding protein		SVEN_4222	4566464		173				-1.91204	Down regulated	hypothetical protein
1430	4569463	30.6792	5.39348e-207	SVEN_4224	4568214	4568180	1249	1283	P	34nt upstream of gene SVEN_4224;	1.13331	Up regulated	hypothetical protein		SVEN_4225	4571139		-1676				1.01156	Up regulated	putative lipoprotein
1431	4574928	3.9413	4.05199e-05	SVEN_4230	4574730	4574697	198	231	P	33nt upstream of gene SVEN_4230;	1.12559	Up regulated	anti-sigma F factor antagonist (spoIIAA-2); anti sigma b factor antagonist RsbV		SVEN_4231	4576650		-1722				1.14624	Up regulated	putative cyclohex-1-ene-1-carboxylate:CoA ligase
1432	4575604	13.8345	7.89487e-44	SVEN_4230	4574730	4574697	874	907	P	33nt upstream of gene SVEN_4230;	1.12559	Up regulated	anti-sigma F factor antagonist (spoIIAA-2); anti sigma b factor antagonist RsbV		SVEN_4231	4576650		-1046				1.14624	Up regulated	putative cyclohex-1-ene-1-carboxylate:CoA ligase
1433	4577368	4.21242	1.26327e-05	SVEN_4232	4576800		568				-1.81465	Down regulated	BarH		SVEN_4233	4579126		-1758				1.04576	Up regulated	putative acyl-CoA dehydrogenase
1434	4582696	10.3396	2.33263e-25	SVEN_4237	4582081		615				1.11134	Up regulated	Dehydrogenases with different specificities		SVEN_4238	4584059		-1363				-1.47581	Down regulated	putative alcohol dehydrogenase
1435	4583617	4.21024	1.27548e-05	SVEN_4238	4583010		607				-1.47581	Down regulated	putative alcohol dehydrogenase		SVEN_4239	4587003		-3386				-1.54605	Down regulated	hypothetical protein
1436	4585190	4.40329	5.33099e-06	SVEN_4238	4583010		2180				-1.47581	Down regulated	putative alcohol dehydrogenase		SVEN_4239	4587003		-1813				-1.54605	Down regulated	hypothetical protein
1437	4593905	10.8527	9.68586e-28	SVEN_4244	4592313		1592				-1.1157	Down regulated	Enoyl-CoA hydratase		SVEN_4245	4594542		-637				2.02189	Up regulated	acetyl-CoA synthetase
1438	4596758	4.512	3.21089e-06	SVEN_4246	4594744		2014				-1.75908	Down regulated	hypothetical protein		SVEN_4247	4597706		-948				-4.39276	Down regulated	putative monooxygenase
1439	4608086	8.44164	1.56452e-17	SVEN_4257	4607834	4607833	252	253	P	1nt upstream of gene SVEN_4257;	-1.18	Down regulated	Menaquinone via futalosine step 1		SVEN_4258	4610174	4608940	-2088	-854	P	35nt upstream of gene SVEN_4258;	-1.01465	Down regulated	Menaquinone via futalosine step 3
1440	4608932	3.99187	3.27773e-05	SVEN_4257	4607834	4607833	1098	1099	P	1nt upstream of gene SVEN_4257;	-1.18	Down regulated	Menaquinone via futalosine step 1		SVEN_4258	4610174	4608940	-1242	-8	P	35nt upstream of gene SVEN_4258;	-1.01465	Down regulated	Menaquinone via futalosine step 3
1441	4611327	6.21754	2.52509e-10	SVEN_4260	4610879	4610842	448	485	P	37nt upstream of gene SVEN_4260;	-1.35529	Down regulated	Ubiquinone or menaquinone biosynthesis methyltransferase UbiE		SVEN_4261	4612915	4611595	-1588	-268	P	34nt upstream of gene SVEN_4261;	1.0972	Up regulated	Geranylgeranyl reductase
1442	4611923	5.13275	1.42767e-07	SVEN_4261	4611629	4611595	294	328	P	34nt upstream of gene SVEN_4261;	1.0972	Up regulated	Geranylgeranyl reductase		SVEN_4262	4613876	4613876	-1953	-1953	P	0nt upstream of gene SVEN_4262;	1.10592	Up regulated	Transcriptional regulator, AraC family
1443	4613881	4.4316	4.67683e-06	SVEN_4261	4611629	4611595	2252	2286	P	34nt upstream of gene SVEN_4261;	1.0972	Up regulated	Geranylgeranyl reductase		SVEN_4262	4613876	4613876	5	5	P	0nt upstream of gene SVEN_4262;	1.10592	Up regulated	Transcriptional regulator, AraC family
1444	4614530	10.0944	2.92329e-24	SVEN_4263	4613971		559				-5.25216	Down regulated	3-hydroxyisobutyrate dehydrogenase		SVEN_4264	4615810		-1280				-4.0459	Down regulated	putative NLP or P60 family protein
1445	4617668	4.32795	7.52523e-06	SVEN_4267	4617409		259				-1.17689	Down regulated	NADH-ubiquinone oxidoreductase chain C		SVEN_4268	4619462		-1794				1.21435	Up regulated	NADH-ubiquinone oxidoreductase chain D
1446	4618114	4.56557	2.49067e-06	SVEN_4267	4617409		705				-1.17689	Down regulated	NADH-ubiquinone oxidoreductase chain C		SVEN_4268	4619462		-1348				1.21435	Up regulated	NADH-ubiquinone oxidoreductase chain D
1447	4618558	5.42652	2.87324e-08	SVEN_4268	4618140		418				1.21435	Up regulated	NADH-ubiquinone oxidoreductase chain D		SVEN_4269	4620199		-1641				1.2353	Up regulated	NADH-ubiquinone oxidoreductase chain E
1448	4620712	6.8461	3.79445e-12	SVEN_4270	4620199		513				1.14053	Up regulated	NADH-ubiquinone oxidoreductase chain F		SVEN_4271	4624028		-3316				1.06519	Up regulated	NADH-ubiquinone oxidoreductase chain G
1449	4622458	10.3756	1.60045e-25	SVEN_4271	4621545		913				1.06519	Up regulated	NADH-ubiquinone oxidoreductase chain G		SVEN_4272	4625389		-2931				1.13625	Up regulated	NADH-ubiquinone oxidoreductase chain H
1450	4624046	6.67513	1.23508e-11	SVEN_4271	4621545		2501				1.06519	Up regulated	NADH-ubiquinone oxidoreductase chain G		SVEN_4272	4625389		-1343				1.13625	Up regulated	NADH-ubiquinone oxidoreductase chain H
1451	4625387	53.594	0	SVEN_4272	4624025		1362				1.13625	Up regulated	NADH-ubiquinone oxidoreductase chain H		SVEN_4273	4625960		-573				1.33308	Up regulated	NADH-ubiquinone oxidoreductase chain I
1452	4628020	7.46367	4.20726e-14	SVEN_4276	4627093		927				1.2251	Up regulated	NADH-ubiquinone oxidoreductase chain L		SVEN_4277	4630562	4630471	-2542	-2451	IP	within gene(s) SVEN_4277; 88nt upstream of gene SVEN_4278;	1.21087	Up regulated	NADH-ubiquinone oxidoreductase chain M
1453	4628571	6.15724	3.70129e-10	SVEN_4276	4627093		1478				1.2251	Up regulated	NADH-ubiquinone oxidoreductase chain L		SVEN_4277	4630562	4630471	-1991	-1900	IP	within gene(s) SVEN_4277; 88nt upstream of gene SVEN_4278;	1.21087	Up regulated	NADH-ubiquinone oxidoreductase chain M
1454	4635779	5.74341	4.6394e-09	SVEN_4281	4633759		2020				-1.65854	Down regulated	Catechol 1,2-dioxygenase 1		SVEN_4282	4635819	4635847	-40	-68	P	28nt upstream of gene SVEN_4282;	-1.72787	Down regulated	Fumarylacetoacetase
1455	4637750	6.76749	6.55158e-12	SVEN_4283	4636059		1691				1.38485	Up regulated	hypothetical protein		SVEN_4284	4639499		-1749				1.53185	Up regulated	Fumarylacetoacetase
1456	4644087	28.613	2.31605e-180	SVEN_4287	4642469	4642424	1618	1663	P	45nt upstream of gene SVEN_4287;	1.65239	Up regulated	hypothetical protein		SVEN_4288	4645067	4645203	-980	-1116	P	136nt upstream of gene SVEN_4288;	1.08297	Up regulated	Aminopeptidase Y (Arg, Lys, Leu preference)
1457	4645083	7.87785	1.66525e-15	SVEN_4287	4642469	4642424	2614	2659	P	45nt upstream of gene SVEN_4287;	1.65239	Up regulated	hypothetical protein		SVEN_4288	4645067	4645203	16	-120	P	136nt upstream of gene SVEN_4288;	1.08297	Up regulated	Aminopeptidase Y (Arg, Lys, Leu preference)
1458	4648056	6.8028	5.13016e-12	SVEN_4291	4647205		851				1.81472	Up regulated	NADP oxidoreductase, coenzyme F420-dependent		SVEN_4292	4648648		-592				-1.00117	Down regulated	hypothetical protein
1459	4656215	16.0474	2.9822e-58	SVEN_4300	4654447		1768				-1.08156	Down regulated	putative serine or threonine protein kinase		SVEN_4301	4658865		-2650				-1.08191	Down regulated	putative serine or threonine protein kinase
1460	4667245	5.31869	5.22599e-08	SVEN_4309	4666858	4667327	387	-82	IP	within gene(s) SVEN_4309; 109nt upstream of gene SVEN_4310;	1.14766	Up regulated	NADH-ubiquinone oxidoreductase chain B		SVEN_4310	4668977		-1732				-1.3459	Down regulated	NADH-ubiquinone oxidoreductase chain C
1461	4670099	4.76209	9.57998e-07	SVEN_4311	4668974	4669929	1125	170	IP	within gene(s) SVEN_4311; 13nt upstream of gene SVEN_4312;	1.33714	Up regulated	NADH-ubiquinone oxidoreductase chain H		SVEN_4312	4670502		-403				1.36475	Up regulated	NADH-ubiquinone oxidoreductase chain I
1462	4675461	5.77102	3.93959e-09	SVEN_4317	4674990		471				1.18313	Up regulated	NADH-ubiquinone oxidoreductase chain N		SVEN_4318	4676975		-1514				1.49328	Up regulated	Large-conductance mechanosensitive channel
1463	4676044	7.12552	5.18426e-13	SVEN_4317	4674990		1054				1.18313	Up regulated	NADH-ubiquinone oxidoreductase chain N		SVEN_4318	4676975		-931				1.49328	Up regulated	Large-conductance mechanosensitive channel
1464	4677270	10.6372	9.99963e-27	SVEN_4318	4676520		750				1.49328	Up regulated	Large-conductance mechanosensitive channel		SVEN_4319	4678002	4677063	-732	207	P	76nt upstream of gene SVEN_4319;	-1.18099	Down regulated	Peptidase M48, Ste24p precursor
1465	4681815	37.1214	6.34965e-302	SVEN_4323	4681278		537				1.22008	Up regulated	Alkylated DNA repair protein AlkB		SVEN_4324	4681781	4681781	34	34	P	0nt upstream of gene SVEN_4324;	-1.24825	Down regulated	Methylated-DNA--protein-cysteinemethyltransferase
1466	4691882	11.4291	1.49649e-30	SVEN_4335	4690724	4690596	1158	1286	PAi	128nt upstream of gene SVEN_4335; antisense to gene(s) SVEN_4334;	-1.02616	Down regulated	Transcriptional regulator, TetR family		SVEN_4336	4692374	4692374	-492	-492	P	0nt upstream of gene SVEN_4336;	-1.4837	Down regulated	Adenosine deaminase
1467	4697398	9.31323	6.20027e-21	SVEN_4342	4696850		548				-1.87402	Down regulated	hypothetical protein		SVEN_4343	4698460		-1062				4.7869	Up regulated	LSU ribosomal protein L10p
1468	4701076	4.34244	7.04544e-06	SVEN_4345	4699453		1623				-1.00625	Down regulated	DNA-directed RNA polymerase beta subunit		SVEN_4346	4706996		-5920				1.18147	Up regulated	DNA-directed RNA polymerase beta subunit
1469	4702535	5.99665	1.00713e-09	SVEN_4345	4699453		3082				-1.00625	Down regulated	DNA-directed RNA polymerase beta subunit		SVEN_4346	4706996		-4461				1.18147	Up regulated	DNA-directed RNA polymerase beta subunit
1470	4704776	5.52555	1.64226e-08	SVEN_4346	4703097		1679				1.18147	Up regulated	DNA-directed RNA polymerase beta subunit		SVEN_4347	4707325		-2549				9.34238	Up regulated	hypothetical protein
1471	4709656	5.52852	1.61474e-08	SVEN_4350	4708980		676				24.0876	Up regulated	hypothetical protein		SVEN_4351	4709608		48						hypothetical protein
1472	4718621	56.2971	0	SVEN_4358	4717830		791				9.49794	Up regulated	Phage tail length tape-measure protein		SVEN_4359	4718875		-254				12.0867	Up regulated	hypothetical protein
1473	4719354	16.8307	7.26914e-64	SVEN_4359	4718875		479				12.0867	Up regulated	hypothetical protein		SVEN_4360	4719179	4719268	175	86	P	89nt upstream of gene SVEN_4360;	9.16104	Up regulated	hypothetical protein
1474	4721914	8.89604	2.89385e-19	SVEN_4363	4721197	4720946	717	968	IP	within gene(s) SVEN_4363; 153nt upstream of gene SVEN_4362;	9.7734	Up regulated	hypothetical protein		SVEN_4364	4721898		16				17.799	Up regulated	phage major tail protein
1475	4722359	6.74033	7.90156e-12	SVEN_4364	4721898		461				17.799	Up regulated	phage major tail protein		SVEN_4365	4722408		-49				30.8911	Up regulated	hypothetical protein
1476	4725180	5.51372	1.75662e-08	SVEN_4369	4724778		402						hypothetical protein		SVEN_4370	4725500	4725023	-320	157	P	28nt upstream of gene SVEN_4370;	1.34779	Up regulated	hypothetical protein
1477	4725834	21.3428	2.2758e-101	SVEN_4370	4725051	4725023	783	811	P	28nt upstream of gene SVEN_4370;	1.34779	Up regulated	hypothetical protein		SVEN_4371	4726203	4725644	-369	190	P	188nt upstream of gene SVEN_4371;	-1.16511	Down regulated	SSU ribosomal protein S12p
1478	4729126	15.8144	1.23767e-56	SVEN_4374	4728870		256				1.55285	Up regulated	Translation elongation factor Tu		SVEN_4375	4732265	4732296	-3139	-3170	P	31nt upstream of gene SVEN_4375;	2.29712	Up regulated	hypothetical protein
1479	4730785	44.0512	0	SVEN_4374	4728870		1915				1.55285	Up regulated	Translation elongation factor Tu		SVEN_4375	4732265	4732296	-1480	-1511	P	31nt upstream of gene SVEN_4375;	2.29712	Up regulated	hypothetical protein
1480	4732036	6.77088	6.40017e-12	SVEN_4374	4728870		3166				1.55285	Up regulated	Translation elongation factor Tu		SVEN_4375	4732265	4732296	-229	-260	P	31nt upstream of gene SVEN_4375;	2.29712	Up regulated	hypothetical protein
1481	4736460	6.63314	1.64307e-11	SVEN_4380	4735499		961				1.13096	Up regulated	LSU ribosomal protein L4p		SVEN_4381	4736472	4736427	-12	33	IP	within gene(s) SVEN_4381; 86nt upstream of gene SVEN_4382;	1.56178	Up regulated	LSU ribosomal protein L23p
1482	4740202	18.9278	3.36867e-80	SVEN_4388	4739521		681				1.30967	Up regulated	SSU ribosomal protein S17p		SVEN_4389	4740448	4739901	-246	301	P	179nt upstream of gene SVEN_4389;	1.64611	Up regulated	LSU ribosomal protein L14p
1483	4742156	37.2102	2.33656e-303	SVEN_4393	4741714	4741588	442	568	P	126nt upstream of gene SVEN_4393;	1.69639	Up regulated	SSU ribosomal protein S8p		SVEN_4394	4742673	4742671	-517	-515	IP	within gene(s) SVEN_4394; 6nt upstream of gene SVEN_4395;	1.99227	Up regulated	LSU ribosomal protein L6p
1484	4744150	21.9369	5.77598e-107	SVEN_4397	4743709		441				1.7263	Up regulated	LSU ribosomal protein L30p		SVEN_4398	4744348	4744021	-198	129	P	43nt upstream of gene SVEN_4398;	1.8166	Up regulated	LSU ribosomal protein L15p
1485	4745974	16.089	1.52457e-58	SVEN_4399	4744529	4744450	1445	1524	P	79nt upstream of gene SVEN_4399;	1.12013	Up regulated	Preprotein translocase secY subunit		SVEN_4400	4746528		-554				-1.21639	Down regulated	Adenylate kinase
1486	4748028	11.8428	1.17263e-32	SVEN_4402	4747532		496				1.78266	Up regulated	Methionine aminopeptidase		SVEN_4403	4748130	4747833	-102	195	P	115nt upstream of gene SVEN_4403;	-2.0854	Down regulated	Translation initiation factor 1
1487	4748645	7.61311	1.33791e-14	SVEN_4404	4748194		451				-1.75599	Down regulated	LSU ribosomal protein L36p		SVEN_4405	4748878		-233				1.03493	Up regulated	SSU ribosomal protein S13p
1488	4750939	4.1945	1.36737e-05	SVEN_4408	4750671		268				-1.62727	Down regulated	LSU ribosomal protein L17p		SVEN_4409	4752084		-1145				-1.98718	Down regulated	tRNA pseudouridine synthase A
1489	4761101	42.9194	0	SVEN_4418	4760513	4760512	588	589	P	1nt upstream of gene SVEN_4418;	1.29694	Up regulated	Glucosamine--fructose-6-phosphateaminotransferase		SVEN_4419	4762747		-1646				-1.01907	Down regulated	Holo-[acyl-carrier protein] synthase
1490	4765848	15.5912	4.17462e-55	SVEN_4422	4765562	4765560	286	288	P	2nt upstream of gene SVEN_4422;	-1.18288	Down regulated	Alanine racemase		SVEN_4423	4767911		-2063				-1.11722	Down regulated	putative hydrolase
1491	4767301	7.63231	1.15293e-14	SVEN_4423	4766721		580				-1.11722	Down regulated	putative hydrolase		SVEN_4424	4768422		-1121				1.20035	Up regulated	ATPase YjeE, predicted to have essential role in cell wall biosynthesis
1492	4769744	3.9553	3.82191e-05	SVEN_4427	4769429	4769428	315	316	P	1nt upstream of gene SVEN_4427;	1.14208	Up regulated	metal-dependent proteases, putative molecular chaperone		SVEN_4428	4770579	4770567	-835	-823	IP	within gene(s) SVEN_4428; 2nt upstream of gene SVEN_4429;	-1.40278	Down regulated	Ribosomal-protein-S18p-alanineacetyltransferase
1493	4770654	4.21534	1.24703e-05	SVEN_4428	4770082	4770567	572	87	IP	within gene(s) SVEN_4428; 2nt upstream of gene SVEN_4429;	-1.40278	Down regulated	Ribosomal-protein-S18p-alanineacetyltransferase		SVEN_4429	4771687		-1033				1.01063	Up regulated	YgjD or Kae1 or Qri7 family, required for threonylcarbamoyladenosine (t(6)A) formation in tRNA
1494	4773060	30.3156	3.56778e-202	SVEN_4431	4771995	4771961	1065	1099	P	34nt upstream of gene SVEN_4431;	-1.06327	Down regulated	putative secreted protein		SVEN_4432	4773335	4772947	-275	113	P	32nt upstream of gene SVEN_4432;	1.08701	Up regulated	hypothetical protein
1495	4774273	5.23017	8.46782e-08	SVEN_4434	4773656		617				-1.06263	Down regulated	RNA polymerase sigma-70 factor, ECF subfamily		SVEN_4435	4775267		-994				-2.66527	Down regulated	hypothetical protein
1496	4776261	7.7047	6.55756e-15	SVEN_4435	4774647		1614				-2.66527	Down regulated	hypothetical protein		SVEN_4436	4776682		-421				-1.9272	Down regulated	SAM-dependent methyltransferases
1497	4778437	4.46032	4.09187e-06	SVEN_4438	4777685		752				-1.33264	Down regulated	hypothetical protein		SVEN_4439	4778460	4778614	-23	-177	P	154nt upstream of gene SVEN_4439;	-1.37562	Down regulated	hypothetical protein
1498	4778813	5.00391	2.80892e-07	SVEN_4439	4778460	4778614	353	199	P	154nt upstream of gene SVEN_4439;	-1.37562	Down regulated	hypothetical protein		SVEN_4440	4778969	4778918	-156	-105	IP	within gene(s) SVEN_4440; 183nt upstream of gene SVEN_4441;	1.01822	Up regulated	Heat shock protein 60 family co-chaperone GroES
1499	4780166	6.17851	3.23554e-10	SVEN_4441	4779101		1065				1.09959	Up regulated	Heat shock protein 60 family chaperone GroEL		SVEN_4442	4781495	4781525	-1329	-1359	P	30nt upstream of gene SVEN_4442;	1.95312	Up regulated	hypothetical protein
1500	4781375	5.66592	7.31209e-09	SVEN_4441	4779101		2274				1.09959	Up regulated	Heat shock protein 60 family chaperone GroEL		SVEN_4442	4781495	4781525	-120	-150	P	30nt upstream of gene SVEN_4442;	1.95312	Up regulated	hypothetical protein
1501	4789186	6.01362	9.07124e-10	SVEN_4448	4787093		2093				1.0991	Up regulated	hypothetical protein		SVEN_4449	4789799	4789799	-613	-613	P	0nt upstream of gene SVEN_4449;	-1.5688	Down regulated	putative dehydrogenase
1502	4789830	23.6059	1.67622e-123	SVEN_4448	4787093		2737				1.0991	Up regulated	hypothetical protein		SVEN_4449	4789799	4789799	31	31	P	0nt upstream of gene SVEN_4449;	-1.5688	Down regulated	putative dehydrogenase
1503	4791829	4.93394	4.02927e-07	SVEN_4451	4790605		1224				1.13284	Up regulated	putative LysR-family transcriptional regulator		SVEN_4452	4791976	4792083	-147	-254	P	107nt upstream of gene SVEN_4452;	1.37401	Up regulated	Sporulation regulatory protein WhiD
1504	4795692	39.1706	0	SVEN_4455	4794072	4794038	1620	1654	P	34nt upstream of gene SVEN_4455;	1.15984	Up regulated	Inosine-5-monophosphate dehydrogenase		SVEN_4456	4796805	4795652	-1113	40	P	29nt upstream of gene SVEN_4456;	1.24425	Up regulated	Inosine-5-monophosphate dehydrogenase
1505	4806882	4.68501	1.39974e-06	SVEN_4461	4806187	4806166	695	716	P	21nt upstream of gene SVEN_4461;	-1.12299	Down regulated	protein serine or threonine kinase		SVEN_4462	4809844	4809715	-2962	-2833	IP	within gene(s) SVEN_4462; 168nt upstream of gene SVEN_4463;	-1.15107	Down regulated	Aldehyde dehydrogenase
1506	4810321	5.96568	1.21808e-09	SVEN_4463	4809883		438				-1.01501	Down regulated	putative cholesterol oxidase		SVEN_4464	4812748	4812932	-2427	-2611	P	184nt upstream of gene SVEN_4464;	2.90777	Up regulated	Chorismate mutase I
1507	4812247	9.06685	6.12522e-20	SVEN_4463	4809883		2364				-1.01501	Down regulated	putative cholesterol oxidase		SVEN_4464	4812748	4812932	-501	-685	P	184nt upstream of gene SVEN_4464;	2.90777	Up regulated	Chorismate mutase I
1508	4814102	9.75543	8.74312e-23	SVEN_4465	4813077	4813025	1025	1077	P	52nt upstream of gene SVEN_4465;	1.4125	Up regulated	GMP synthase		SVEN_4466	4815578		-1476				-1.27297	Down regulated	Ribulose-5-phosphate 4-epimerase and related epimerases and aldolases
1509	4825130	35.362	3.277e-274	SVEN_4474	4823356	4823352	1774	1778	P	4nt upstream of gene SVEN_4474;	1.12663	Up regulated	ATP-dependent DNA helicase UvrD or PcrA		SVEN_4475	4827550	4827621	-2420	-2491	P	71nt upstream of gene SVEN_4475;	1.11417	Up regulated	hypothetical protein
1510	4827679	7.57415	1.80739e-14	SVEN_4474	4823356	4823352	4323	4327	P	4nt upstream of gene SVEN_4474;	1.12663	Up regulated	ATP-dependent DNA helicase UvrD or PcrA		SVEN_4475	4827550	4827621	129	58	P	71nt upstream of gene SVEN_4475;	1.11417	Up regulated	hypothetical protein
1511	4828227	6.70891	9.8043e-12	SVEN_4475	4827550	4827621	677	606	P	71nt upstream of gene SVEN_4475;	1.11417	Up regulated	hypothetical protein		SVEN_4476	4828574		-347				3.47056	Up regulated	putative secreted lipase
1512	4830394	6.9587	1.71717e-12	SVEN_4477	4828880	4828824	1514	1570	P	56nt upstream of gene SVEN_4477;	-2.9163	Down regulated	putative isobutyryl-CoA mutase, chain B		SVEN_4478	4830883		-489				1.07068	Up regulated	hypothetical protein
1513	4834027	4.87206	5.52194e-07	SVEN_4482	4833421	4833389	606	638	P	32nt upstream of gene SVEN_4482;	1.12559	Up regulated	hypothetical protein		SVEN_4483	4836830		-2803				1.46588	Up regulated	hypothetical protein
1514	4834976	16.8292	7.45373e-64	SVEN_4483	4834575		401				1.46588	Up regulated	hypothetical protein		SVEN_4484	4838014		-3038				1.22981	Up regulated	Mg-chelatase subunit ChlD
1515	4836651	3.91093	4.59703e-05	SVEN_4483	4834575		2076				1.46588	Up regulated	hypothetical protein		SVEN_4484	4838014		-1363				1.22981	Up regulated	Mg-chelatase subunit ChlD
1516	4838436	4.50776	3.27579e-06	SVEN_4484	4836827		1609				1.22981	Up regulated	Mg-chelatase subunit ChlD		SVEN_4485	4839663	4838364	-1227	72	P	25nt upstream of gene SVEN_4485;	-1.47687	Down regulated	Succinyl-CoA ligase
1517	4839413	4.21527	1.24738e-05	SVEN_4485	4838389	4838364	1024	1049	P	25nt upstream of gene SVEN_4485;	-1.47687	Down regulated	Succinyl-CoA ligase		SVEN_4486	4840567		-1154				-1.40517	Down regulated	Succinyl-CoA ligase
1518	4845405	29.8067	1.59916e-195	SVEN_4490	4844785		620				-1.06611	Down regulated	Phosphoribosylglycinamide formyltransferase		SVEN_4491	4846954		-1549				1.70668	Up regulated	IMP cyclohydrolase or Phosphoribosylaminoimidazolecarboxamide formyltransferase
1519	4846300	27.5747	1.12026e-167	SVEN_4491	4845389		911				1.70668	Up regulated	IMP cyclohydrolase or Phosphoribosylaminoimidazolecarboxamide formyltransferase		SVEN_4492	4848108		-1808				1.10584	Up regulated	hypothetical protein
1520	4848791	10.3574	1.93591e-25	SVEN_4493	4848300	4848106	491	685	PAi	194nt upstream of gene SVEN_4493; antisense to gene(s) SVEN_4492;	-1.153	Down regulated	hypothetical protein		SVEN_4494	4850591	4850697	-1800	-1906	P	106nt upstream of gene SVEN_4494;	-2.15272	Down regulated	integral membrane protein
1521	4849649	32.3318	1.2497e-229	SVEN_4493	4848300	4848106	1349	1543	PAi	194nt upstream of gene SVEN_4493; antisense to gene(s) SVEN_4492;	-1.153	Down regulated	hypothetical protein		SVEN_4494	4850591	4850697	-942	-1048	P	106nt upstream of gene SVEN_4494;	-2.15272	Down regulated	integral membrane protein
1522	4854472	34.7199	1.97133e-264	SVEN_4498	4853879	4853782	593	690	P	97nt upstream of gene SVEN_4498;	-1.13068	Down regulated	Malate dehydrogenase		SVEN_4499	4856771	4854977	-2299	-505	P	16nt upstream of gene SVEN_4499;	-1.14085	Down regulated	hypothetical protein
1523	4857005	9.21909	1.4982e-20	SVEN_4500	4856764		241				1.4218	Up regulated	hypothetical protein		SVEN_4501	4857718		-713				-1.23013	Down regulated	hypothetical protein
1524	4860296	11.4738	8.93578e-31	SVEN_4505	4859604	4859461	692	835	PAi	143nt upstream of gene SVEN_4505; antisense to gene(s) SVEN_4504;	-1.64207	Down regulated	Transcriptional regulator, GntR family domain or Aspartate aminotransferase		SVEN_4506	4862072	4862141	-1776	-1845	P	69nt upstream of gene SVEN_4506;	2.65948	Up regulated	integral membrane protein
1525	4868753	12.074	7.25011e-34	SVEN_4512	4868130		623				-1.28894	Down regulated	hypothetical protein		SVEN_4513	4868797		-44				1.6018	Up regulated	RNA polymerase sigma factor RpoE
1526	4873971	16.6555	1.38e-62	SVEN_4518	4873003		968				1.67287	Up regulated	hypothetical protein		SVEN_4519	4875205	4875358	-1234	-1387	P	153nt upstream of gene SVEN_4519;	2.36731	Up regulated	putative D-alanyl-D-alanine carboxypeptidase
1527	4875092	5.32367	5.08478e-08	SVEN_4518	4873003		2089				1.67287	Up regulated	hypothetical protein		SVEN_4519	4875205	4875358	-113	-266	P	153nt upstream of gene SVEN_4519;	2.36731	Up regulated	putative D-alanyl-D-alanine carboxypeptidase
1528	4879292	3.92247	4.38228e-05	SVEN_4523	4877943	4877832	1349	1460	P	111nt upstream of gene SVEN_4523;	1.56635	Up regulated	oligopeptide binding protein		SVEN_4524	4880355	4880355	-1063	-1063	P	0nt upstream of gene SVEN_4524;	1.51841	Up regulated	Transcriptional regulator, TetR family
1529	4886287	16.4781	2.63374e-61	SVEN_4531	4885569		718				1.17453	Up regulated	Succinate dehydrogenase iron-sulfur protein		SVEN_4532	4887323		-1036				1.55132	Up regulated	Succinate dehydrogenase flavoprotein subunit
1530	4889953	4.16395	1.56398e-05	SVEN_4536	4889209	4889123	744	830	P	86nt upstream of gene SVEN_4536;	1.38563	Up regulated	Beta-hexosaminidase		SVEN_4537	4891617	4891608	-1664	-1655	IP	within gene(s) SVEN_4537; 76nt upstream of gene SVEN_4538;	1.86556	Up regulated	hypothetical protein
1531	4897605	8.22568	9.70471e-17	SVEN_4543	4896413		1192				2.25733	Up regulated	Methylmalonyl-CoA mutase		SVEN_4544	4898708	4898051	-1103	-446	P	1nt upstream of gene SVEN_4544;	3.69272	Up regulated	L-lysine permease
1532	4902117	24.439	3.29107e-132	SVEN_4546	4900981		1136				2.50131	Up regulated	hypothetical protein		SVEN_4547	4902000		117				1.05055	Up regulated	putative glycosyltransferase
1533	4908019	7.71124	6.23007e-15	SVEN_4552	4906908	4906907	1111	1112	P	1nt upstream of gene SVEN_4552;	-1.08386	Down regulated	N-acyl-L-amino acid amidohydrolase		SVEN_4553	4909491	4908274	-1472	-255	P	159nt upstream of gene SVEN_4553;	-1.35885	Down regulated	putative lipoprotein
1534	4909409	7.20798	2.83944e-13	SVEN_4553	4908433	4908274	976	1135	P	159nt upstream of gene SVEN_4553;	-1.35885	Down regulated	putative lipoprotein		SVEN_4554	4911321		-1912				1.66133	Up regulated	sugar ABC transporter ATP-binding protein
1535	4911539	8.18104	1.40706e-16	SVEN_4555	4911318	4912316	221	-777	IP	within gene(s) SVEN_4555; 117nt upstream of gene SVEN_4556;	2.14639	Up regulated	putative sugar ABC transporter integral membrane protein		SVEN_4556	4913695		-2156				2.17768	Up regulated	sugar ABC transporter integral membrane protein
1536	4915785	6.96754	1.6126e-12	SVEN_4559	4915571	4915544	214	241	P	27nt upstream of gene SVEN_4559;	1.04852	Up regulated	hypothetical protein		SVEN_4560	4916813		-1028				1.13718	Up regulated	putative phosphatase YieH
1537	4918577	16.6637	1.20267e-62	SVEN_4562	4918125	4918173	452	404	P	48nt upstream of gene SVEN_4562;	-1.1474	Down regulated	RNA polymerase sigma-70 factor		SVEN_4563	4918917	4918255	-340	322	IP	within gene(s) SVEN_4563; 130nt upstream of gene SVEN_4562;	1.49152	Up regulated	putative secreted protein
1538	4928644	11.9399	3.66433e-33	SVEN_4573	4927948		696				1.02058	Up regulated	sensor kinase protein		SVEN_4574	4928631	4928013	13	631	IP	within gene(s) SVEN_4574; 65nt upstream of gene SVEN_4573;	-1.41933	Down regulated	putative two-component system response regulator
1539	4933171	13.0589	2.82648e-39	SVEN_4578	4932172		999				1.34645	Up regulated	Tellurium resistance protein TerA		SVEN_4579	4933114		57				1.65299	Up regulated	aldehyde dehydrogenase
1540	4939780	4.35865	6.54334e-06	SVEN_4584	4937884		1896				-1.05881	Down regulated	putative integral membrane protein		SVEN_4585	4940603		-823				-4.56725	Down regulated	Phosphomannomutase
1541	4941623	15.1971	1.84773e-52	SVEN_4585	4940603		1020				-4.56725	Down regulated	Phosphomannomutase		SVEN_4586	4941766	4941822	-143	-199	P	56nt upstream of gene SVEN_4586;	-2.6944	Down regulated	Purine nucleoside phosphorylase
1542	4943184	10.7298	3.68947e-27	SVEN_4588	4942610	4942517	574	667	PAi	93nt upstream of gene SVEN_4588; antisense to gene(s) SVEN_4587;	1.36569	Up regulated	Dihydrolipoamide dehydrogenase		SVEN_4589	4945223	4944260	-2039	-1076	P	37nt upstream of gene SVEN_4589;	-1.09017	Down regulated	putative DeoR-family transcriptional regulator
1543	4947066	25.1662	4.7009e-140	SVEN_4590	4945838		1228				1.15572	Up regulated	Transcriptional regulator, TetR family		SVEN_4591	4947682	4947702	-616	-636	P	20nt upstream of gene SVEN_4591;	-1.51391	Down regulated	Biotin carboxylase of acetyl-CoA carboxylase or Biotin carboxyl carrier protein of acetyl-CoA carboxylase
1544	4952596	18.1014	1.55455e-73	SVEN_4597	4951866		730				-2.48849	Down regulated	hypothetical protein		SVEN_4598	4953487	4951922	-891	674	IP	within gene(s) SVEN_4598; 56nt upstream of gene SVEN_4597;	1.00565	Up regulated	acetyl-coenzyme A carboxyl transferase alpha chain or Acetyl-coenzyme A carboxyl transferase beta chain ; Propionyl-CoA carboxylase beta chain
1545	4957105	10.6234	1.15937e-26	SVEN_4602	4956892	4956891	213	214	P	1nt upstream of gene SVEN_4602;	-1.0496	Down regulated	putative secreted protein		SVEN_4603	4959740	4958114	-2635	-1009	P	85nt upstream of gene SVEN_4603;	1.50786	Up regulated	Histidine ammonia-lyase
1546	4962383	6.89119	2.76636e-12	SVEN_4606	4960762	4960724	1621	1659	P	38nt upstream of gene SVEN_4606;	-1.29796	Down regulated	putative lipoprotein		SVEN_4607	4963031	4963033	-648	-650	P	2nt upstream of gene SVEN_4607;	1.30931	Up regulated	putative DNA-binding protein
1547	4963340	4.14966	1.66488e-05	SVEN_4607	4963031	4963033	309	307	P	2nt upstream of gene SVEN_4607;	1.30931	Up regulated	putative DNA-binding protein		SVEN_4608	4964212	4963021	-872	319	PAi	139nt upstream of gene SVEN_4608; antisense to gene(s) SVEN_4607;	2.24448	Up regulated	Alcohol dehydrogenase
1548	4964771	4.16371	1.56561e-05	SVEN_4608	4963160	4963021	1611	1750	PAi	139nt upstream of gene SVEN_4608; antisense to gene(s) SVEN_4607;	2.24448	Up regulated	Alcohol dehydrogenase		SVEN_4609	4965995	4966137	-1224	-1366	P	142nt upstream of gene SVEN_4609;	2.75144	Up regulated	ATPase component of ABC transporter
1549	4966923	17.0582	1.51905e-65	SVEN_4609	4965995	4966137	928	786	P	142nt upstream of gene SVEN_4609;	2.75144	Up regulated	ATPase component of ABC transporter		SVEN_4610	4966814		109				-1.43188	Down regulated	hypothetical protein
1550	4977937	5.74896	4.48978e-09	SVEN_4621	4977302		635				1.50841	Up regulated	serine or threonine protein kinase		SVEN_4622	4979671		-1734				1.00194	Up regulated	serine or threonine protein kinase
1551	4983429	7.07611	7.41262e-13	SVEN_4627	4982500		929				1.1709	Up regulated	Thymidylate kinase		SVEN_4628	4985014	4985055	-1585	-1626	P	41nt upstream of gene SVEN_4628;	1.37199	Up regulated	RdlA protein
1552	4988626	20.1372	1.74247e-90	SVEN_4632	4987188	4987130	1438	1496	P	58nt upstream of gene SVEN_4632;	-1.14014	Down regulated	RdlA protein		SVEN_4633	4989358		-732				1.37162	Up regulated	hypothetical protein
1553	4990700	8.35423	3.29294e-17	SVEN_4633	4989358		1342				1.37162	Up regulated	hypothetical protein		SVEN_4634	4990713	4990747	-13	-47	P	34nt upstream of gene SVEN_4634;	-1.12904	Down regulated	hypothetical protein
1554	4991693	6.8262	4.35955e-12	SVEN_4635	4990869		824				1.64945	Up regulated	putative secreted protein		SVEN_4636	4993679		-1986				5.48364	Up regulated	hypothetical protein
1555	4992940	4.09806	2.08313e-05	SVEN_4635	4990869		2071				1.64945	Up regulated	putative secreted protein		SVEN_4636	4993679		-739				5.48364	Up regulated	hypothetical protein
1556	4994873	5.10511	1.65299e-07	SVEN_4637	4994374		499				-1.31275	Down regulated	hypothetical protein		SVEN_4638	4995521		-648				1.65712	Up regulated	putative glycosyl transferase
1557	4996227	17.8904	7.00023e-72	SVEN_4638	4995521		706				1.65712	Up regulated	putative glycosyl transferase		SVEN_4639	4996321		-94				4.148	Up regulated	Carbohydrate Esterase Family 4
1558	5005816	4.19188	1.38329e-05	SVEN_4647	5005187	5005110	629	706	P	77nt upstream of gene SVEN_4647;	2.30954	Up regulated	hypothetical protein		SVEN_4648	5005736		80				1.44306	Up regulated	hypothetical protein
1559	5006828	4.83395	6.69241e-07	SVEN_4649	5005852	5005745	976	1083	P	107nt upstream of gene SVEN_4649;	1.41886	Up regulated	PxORF73 peptide		SVEN_4650	5007312		-484				1.33273	Up regulated	secreted protein
1560	5009371	11.2987	6.66011e-30	SVEN_4652	5008834		537				-1.56767	Down regulated	tyrosinase		SVEN_4653	5009228	5009265	143	106	P	37nt upstream of gene SVEN_4653;	1.26905	Up regulated	tyrosinase co-factor protein
1561	5012945	5.03576	2.37981e-07	SVEN_4658	5012494	5012401	451	544	P	93nt upstream of gene SVEN_4658;	1.31133	Up regulated	Phosphoenolpyruvate carboxykinase		SVEN_4659	5015034		-2089				-1.33264	Down regulated	hypothetical protein
1562	5017270	12.6486	5.69472e-37	SVEN_4660	5016628		642				-1.0365	Down regulated	hypothetical protein		SVEN_4661	5017872		-602						hypothetical protein
1563	5020325	5.3991	3.34871e-08	SVEN_4663	5019589	5019611	736	714	P	22nt upstream of gene SVEN_4663;	-1.01459	Down regulated	hypothetical protein		SVEN_4664	5020878	5020878	-553	-553	P	0nt upstream of gene SVEN_4664;	1.14719	Up regulated	putative aminotransferase
1564	5027138	6.62454	1.7417e-11	SVEN_4669	5026441		697				-1.73009	Down regulated	Transcriptional regulator, IclR family		SVEN_4670	5027615		-477				1.04884	Up regulated	putative translation initiation inhibitor, yjgF family
1565	5029831	5.28238	6.3759e-08	SVEN_4671	5027758		2073				1.14673	Up regulated	Low-affinity gluconate or H+ symporter GntU		SVEN_4672	5030628	5030781	-797	-950	P	153nt upstream of gene SVEN_4672;	7.36496	Up regulated	Aminopeptidase Y (Arg, Lys, Leu preference)
1566	5032002	4.34142	7.07814e-06	SVEN_4673	5030806		1196				-1.25526	Down regulated	hypothetical protein		SVEN_4674	5034052		-2050				1.19743	Up regulated	Chitinase
1567	5037173	5.72699	5.11141e-09	SVEN_4677	5036165		1008				-1.68573	Down regulated	putative septum site-determining protein		SVEN_4678	5037808		-635				-1.2225	Down regulated	septum site-determining protein
1568	5039980	4.74318	1.05193e-06	SVEN_4681	5039696		284				-1.23761	Down regulated	putative integral membrane protein		SVEN_4682	5041546		-1566				-1.28644	Down regulated	putative integral membrane protein
1569	5043708	21.6125	6.85451e-104	SVEN_4686	5043305		403				1.13901	Up regulated	secreted protein		SVEN_4687	5044537	5043952	-829	-244	P	1nt upstream of gene SVEN_4687;	-1.04285	Down regulated	hypothetical protein
1570	5045664	8.61103	3.62048e-18	SVEN_4688	5045490	5045490	174	174	P	0nt upstream of gene SVEN_4688;	1.38287	Up regulated	hypothetical protein		SVEN_4689	5045999		-335				2.42012	Up regulated	hypothetical protein
1571	5047113	19.7074	9.30676e-87	SVEN_4690	5046011		1102				1.7525	Up regulated	putative integral membrane protein		SVEN_4691	5047502		-389				3.00157	Up regulated	hypothetical protein
1572	5050453	23.6682	3.83175e-124	SVEN_4694	5049841	5049789	612	664	P	52nt upstream of gene SVEN_4694;	-1.37469	Down regulated	Undecaprenyl pyrophosphate synthetase		SVEN_4695	5052234	5050715	-1781	-262	P	194nt upstream of gene SVEN_4695;	1.31613	Up regulated	Predicted ATPase
1573	5055099	12.4048	1.23055e-35	SVEN_4697	5053446		1653				1.26966	Up regulated	putative integral membrane protein		SVEN_4698	5055568		-469				1.57113	Up regulated	Basic proline-rich protein
1574	5055787	20.2492	1.80649e-91	SVEN_4698	5054885		902				1.57113	Up regulated	Basic proline-rich protein		SVEN_4699	5056188		-401				-1.55113	Down regulated	Alkylhydroperoxidase protein D
1575	5056545	29.7589	6.65912e-195	SVEN_4699	5056188		357				-1.55113	Down regulated	Alkylhydroperoxidase protein D		SVEN_4700	5056749	5056806	-204	-261	P	57nt upstream of gene SVEN_4700;	1.25765	Up regulated	Alkyl hydroperoxide reductase protein C
1576	5060705	13.6193	1.53647e-42	SVEN_4702	5060282		423				-1.00688	Down regulated	putative integral membrane protein		SVEN_4703	5060962		-257				-1.09034	Down regulated	putative ABC transporter ATP-binding protein
1577	5061441	17.5439	3.31042e-69	SVEN_4703	5060962		479				-1.09034	Down regulated	putative ABC transporter ATP-binding protein		SVEN_4704	5061483		-42				1	Down regulated	Transcriptional regulator, PadR family
1578	5062311	6.9224	2.22025e-12	SVEN_4705	5061767	5061683	544	628	P	84nt upstream of gene SVEN_4705;	1.1115	Up regulated	Multimodular transpeptidase-transglycosylase		SVEN_4706	5066058	5066104	-3747	-3793	P	46nt upstream of gene SVEN_4706;	-1.50199	Down regulated	Serine phosphatase RsbU, regulator of sigma subunit
1579	5063027	7.09182	6.61817e-13	SVEN_4705	5061767	5061683	1260	1344	P	84nt upstream of gene SVEN_4705;	1.1115	Up regulated	Multimodular transpeptidase-transglycosylase		SVEN_4706	5066058	5066104	-3031	-3077	P	46nt upstream of gene SVEN_4706;	-1.50199	Down regulated	Serine phosphatase RsbU, regulator of sigma subunit
1580	5067213	13.5213	5.85107e-42	SVEN_4706	5066058	5066104	1155	1109	P	46nt upstream of gene SVEN_4706;	-1.50199	Down regulated	Serine phosphatase RsbU, regulator of sigma subunit		SVEN_4707	5067036	5067036	177	177	P	0nt upstream of gene SVEN_4707;	-1.62497	Down regulated	hypothetical protein
1581	5068428	8.22983	9.37391e-17	SVEN_4707	5067036	5067036	1392	1392	P	0nt upstream of gene SVEN_4707;	-1.62497	Down regulated	hypothetical protein		SVEN_4708	5068518		-90				1.17358	Up regulated	Fumarate hydratase class II
1582	5070245	6.21103	2.63196e-10	SVEN_4709	5068697		1548				-1.09966	Down regulated	conserved hypothetical protein; putative signal peptide; Ricin-type beta-trefoil lectin domain		SVEN_4710	5071048		-803				-2.44917	Down regulated	hypothetical protein
1583	5071545	13.2896	1.32937e-40	SVEN_4711	5071166	5071122	379	423	P	44nt upstream of gene SVEN_4711;	2.45647	Up regulated	hypothetical protein		SVEN_4712	5072333		-788				4.91603	Up regulated	hypothetical protein
1584	5072124	10.5268	3.25054e-26	SVEN_4711	5071166	5071122	958	1002	P	44nt upstream of gene SVEN_4711;	2.45647	Up regulated	hypothetical protein		SVEN_4712	5072333		-209				4.91603	Up regulated	hypothetical protein
1585	5073060	4.49403	3.4944e-06	SVEN_4712	5072333		727				4.91603	Up regulated	hypothetical protein		SVEN_4713	5074167	5074220	-1107	-1160	P	53nt upstream of gene SVEN_4713;	-1.38341	Down regulated	Fumarate hydratase class I, aerobic
1586	5074486	26.2562	3.03766e-152	SVEN_4713	5074167	5074220	319	266	P	53nt upstream of gene SVEN_4713;	-1.38341	Down regulated	Fumarate hydratase class I, aerobic		SVEN_4714	5075079	5074359	-593	127	P	1nt upstream of gene SVEN_4714;	-1.07092	Down regulated	hypothetical protein
1587	5076284	4.09156	2.1424e-05	SVEN_4715	5075275	5075235	1009	1049	P	40nt upstream of gene SVEN_4715;	1.23475	Up regulated	WhiB-type transcriptional regulator		SVEN_4716	5076845	5076889	-561	-605	P	44nt upstream of gene SVEN_4716;	1.76393	Up regulated	Fructose-1,6-bisphosphatase, GlpX type
1588	5078674	5.06706	2.02001e-07	SVEN_4718	5078215	5078269	459	405	P	54nt upstream of gene SVEN_4718;	-2.54793	Down regulated	putative NADH dehydrogenase or NAD(P)H nitroreductase		SVEN_4719	5078651		23				1.2679	Up regulated	Exodeoxyribonuclease VII small subunit
1589	5079262	6.17406	3.32787e-10	SVEN_4719	5078651		611				1.2679	Up regulated	Exodeoxyribonuclease VII small subunit		SVEN_4720	5079922	5079922	-660	-660	P	0nt upstream of gene SVEN_4720;	1.57582	Up regulated	Exodeoxyribonuclease VII large subunit
1590	5083038	4.2684	9.84404e-06	SVEN_4723	5082552		486				1.28333	Up regulated	Polyphosphate glucokinase		SVEN_4724	5084064	5084166	-1026	-1128	P	102nt upstream of gene SVEN_4724;	1.76481	Up regulated	hypothetical protein
1591	5092372	8.8837	3.23366e-19	SVEN_4733	5091389	5091389	983	983	P	0nt upstream of gene SVEN_4733;	-3.42678	Down regulated	hypothetical protein		SVEN_4734	5092204		168				-2.08224	Down regulated	hypothetical protein
1592	5093656	41.7585	0	SVEN_4736	5092926		730				-1.07745	Down regulated	hypothetical protein		SVEN_4737	5096337		-2681				-1.4207	Down regulated	hypothetical protein
1593	5096356	16.8764	3.35808e-64	SVEN_4737	5093644		2712				-1.4207	Down regulated	hypothetical protein		SVEN_4738	5097228	5096381	-872	-25	P	62nt upstream of gene SVEN_4738;	-1.5523	Down regulated	conserved hypothetical secreted protein
1594	5097195	4.31153	8.10636e-06	SVEN_4738	5096443	5096381	752	814	P	62nt upstream of gene SVEN_4738;	-1.5523	Down regulated	conserved hypothetical secreted protein		SVEN_4739	5098032		-837				-1.13894	Down regulated	AviX4
1595	5102439	4.13862	1.74701e-05	SVEN_4741	5099429		3010				1.60396	Up regulated	Alkaline serine exoprotease A precursor		SVEN_4742	5102898		-459				1.22981	Up regulated	Chitinase
1596	5103321	11.9352	3.87896e-33	SVEN_4742	5102898		423				1.22981	Up regulated	Chitinase		SVEN_4743	5103919	5103061	-598	260	P	106nt upstream of gene SVEN_4743;	1.36076	Up regulated	Transcriptional regulator, GntR family
1597	5104481	4.78009	8.76078e-07	SVEN_4743	5103167	5103061	1314	1420	P	106nt upstream of gene SVEN_4743;	1.36076	Up regulated	Transcriptional regulator, GntR family		SVEN_4744	5104796	5104554	-315	-73	P	63nt upstream of gene SVEN_4744;	-1.02976	Down regulated	hypothetical protein
1598	5105044	6.21339	2.59273e-10	SVEN_4744	5104617	5104554	427	490	P	63nt upstream of gene SVEN_4744;	-1.02976	Down regulated	hypothetical protein		SVEN_4745	5105304		-260				-1.0287	Down regulated	mutT protein
1599	5105711	5.71434	5.50643e-09	SVEN_4746	5105448	5105387	263	324	P	61nt upstream of gene SVEN_4746;	2.7934	Up regulated	putative regulatory protein		SVEN_4747	5108585	5105877	-2874	-166	P	138nt upstream of gene SVEN_4747;	1.56742	Up regulated	probable regulatory protein
1600	5106584	13.4458	1.62939e-41	SVEN_4747	5106015	5105877	569	707	P	138nt upstream of gene SVEN_4747;	1.56742	Up regulated	probable regulatory protein		SVEN_4748	5109337		-2753				2.22616	Up regulated	phage shock protein A, PspA
1601	5108651	10.0816	3.33017e-24	SVEN_4747	5106015	5105877	2636	2774	P	138nt upstream of gene SVEN_4747;	1.56742	Up regulated	probable regulatory protein		SVEN_4748	5109337		-686				2.22616	Up regulated	phage shock protein A, PspA
1602	5110702	40.4983	0	SVEN_4748	5109337		1365				2.22616	Up regulated	phage shock protein A, PspA		SVEN_4749	5111496	5111496	-794	-794	P	0nt upstream of gene SVEN_4749;	2.11749	Up regulated	Fibrillarin
1603	5113783	8.48351	1.09255e-17	SVEN_4751	5112793	5112753	990	1030	P	40nt upstream of gene SVEN_4751;	1.15685	Up regulated	hypothetical protein		SVEN_4752	5114437		-654				1.96221	Up regulated	Succinate dehydrogenase iron-sulfur protein
1604	5115616	4.03358	2.74668e-05	SVEN_4752	5114437		1179				1.96221	Up regulated	Succinate dehydrogenase iron-sulfur protein		SVEN_4753	5116344		-728				2.22962	Up regulated	Succinate dehydrogenase flavoprotein subunit
1605	5117686	19.2043	1.70276e-82	SVEN_4755	5117455	5117484	231	202	P	29nt upstream of gene SVEN_4755;	2.10337	Up regulated	hypothetical protein		SVEN_4756	5120148	5117648	-2462	38	P	56nt upstream of gene SVEN_4756;	2.28146	Up regulated	putative lipoprotein
1606	5122504	52.466	0	SVEN_4758	5120440	5120362	2064	2142	P	78nt upstream of gene SVEN_4758;	1.07148	Up regulated	GTP-binding protein TypA or BipA		SVEN_4759	5124463	5122674	-1959	-170	P	149nt upstream of gene SVEN_4759;	-1.2554	Down regulated	Dipeptide-binding ABC transporter, periplasmic substrate-binding component
1607	5123252	22.0514	4.62703e-108	SVEN_4759	5122823	5122674	429	578	P	149nt upstream of gene SVEN_4759;	-1.2554	Down regulated	Dipeptide-binding ABC transporter, periplasmic substrate-binding component		SVEN_4760	5125569		-2317				-1.46284	Down regulated	Dipeptide transport system permease protein DppB
1608	5124213	31.4162	6.08629e-217	SVEN_4759	5122823	5122674	1390	1539	P	149nt upstream of gene SVEN_4759;	-1.2554	Down regulated	Dipeptide-binding ABC transporter, periplasmic substrate-binding component		SVEN_4760	5125569		-1356				-1.46284	Down regulated	Dipeptide transport system permease protein DppB
1609	5125129	4.62395	1.88252e-06	SVEN_4760	5124634		495				-1.46284	Down regulated	Dipeptide transport system permease protein DppB		SVEN_4761	5126506		-1377				-1.12495	Down regulated	Dipeptide transport system permease protein DppC
1610	5126632	4.82503	6.99904e-07	SVEN_4761	5125562		1070				-1.12495	Down regulated	Dipeptide transport system permease protein DppC		SVEN_4762	5127578		-946				1.9711	Up regulated	Oligopeptide transport ATP-binding protein OppD
1611	5138541	29.9072	7.93758e-197	SVEN_4770	5136123	5135998	2418	2543	P	125nt upstream of gene SVEN_4770;	1.25582	Up regulated	hypothetical protein		SVEN_4771	5139249		-708				-1.15815	Down regulated	putative peptidase
1612	5139995	4.11883	1.90404e-05	SVEN_4773	5139697	5139696	298	299	P	1nt upstream of gene SVEN_4773;	1.16153	Up regulated	N-acetyl-1-D-myo-inosityl-2-amino-2-deoxy-alpha-D-glucopyranoside deacetylase MshB		SVEN_4774	5141045		-1050				-1.15729	Down regulated	integral membrane protein
1613	5143185	12.3631	2.06944e-35	SVEN_4775	5141118		2067				-1.33759	Down regulated	hypothetical protein		SVEN_4776	5143722		-537				-1.33043	Down regulated	hypothetical protein
1614	5149642	9.61515	3.45036e-22	SVEN_4783	5149219	5149256	423	386	P	37nt upstream of gene SVEN_4783;	-1.55763	Down regulated	ATP-binding protein		SVEN_4784	5151020		-1378				-1.0295	Down regulated	hypothetical protein
1615	5152396	33.3162	1.12673e-243	SVEN_4785	5151050	5151049	1346	1347	P	1nt upstream of gene SVEN_4785;	-1.37436	Down regulated	N-succinyl-L,L-diaminopimelate desuccinylase		SVEN_4786	5152978	5152164	-582	232	P	65nt upstream of gene SVEN_4786;	-1.06898	Down regulated	hypothetical protein
1616	5154616	6.45394	5.44881e-11	SVEN_4789	5154377		239				-1.14894	Down regulated	DNA-3-methyladenine glycosylase		SVEN_4790	5155796	5155827	-1180	-1211	P	31nt upstream of gene SVEN_4790;	1.12899	Up regulated	Enoyl-CoA hydratase
1617	5161156	4.94823	3.74455e-07	SVEN_4796	5160964	5160934	192	222	P	30nt upstream of gene SVEN_4796;	-1.08787	Down regulated	Twin-arginine translocation protein TatB		SVEN_4797	5162121	5161467	-965	-311	P	28nt upstream of gene SVEN_4797;	-1.01324	Down regulated	hypothetical protein
1618	5161993	7.31014	1.3343e-13	SVEN_4797	5161495	5161467	498	526	P	28nt upstream of gene SVEN_4797;	-1.01324	Down regulated	hypothetical protein		SVEN_4798	5163283	5163301	-1290	-1308	P	18nt upstream of gene SVEN_4798;	-1.02247	Down regulated	Mrp
1619	5164005	4.25886	1.02736e-05	SVEN_4798	5163283	5163301	722	704	P	18nt upstream of gene SVEN_4798;	-1.02247	Down regulated	Mrp		SVEN_4799	5163915		90				1.59269	Up regulated	putative integral membrane protein
1620	5167873	14.2223	3.33243e-46	SVEN_4802	5166997	5166997	876	876	P	0nt upstream of gene SVEN_4802;	1.35095	Up regulated	hypothetical protein		SVEN_4803	5168156		-283				2.06026	Up regulated	putative metal-transport protein
1621	5176893	3.94385	4.00911e-05	SVEN_4811	5174827		2066				-1.17833	Down regulated	putative hydrolase		SVEN_4812	5177555		-662				-1.03732	Down regulated	putative ATP-dependent RNA helicase
1622	5184347	12.703	2.84636e-37	SVEN_4820	5183517		830				4.87755	Up regulated	Dipeptide-binding ABC transporter, periplasmic substrate-binding component		SVEN_4821	5186218		-1871				-1.23013	Down regulated	ABC transporter system integral membrane protein
1623	5186385	29.0514	7.39132e-186	SVEN_4821	5185244		1141				-1.23013	Down regulated	ABC transporter system integral membrane protein		SVEN_4822	5187207		-822				1.04519	Up regulated	ABC transporter system integral membrane protein
1624	5188308	6.88924	2.80449e-12	SVEN_4823	5187204		1104				1.01839	Up regulated	Oligopeptide transport ATP-binding protein OppF		SVEN_4824	5190756	5188934	-2448	-626	P	128nt upstream of gene SVEN_4824;	-1.29256	Down regulated	transferase
1625	5194558	10.0319	5.51689e-24	SVEN_4828	5194061		497				1.02898	Up regulated	Sulfur carrier protein adenylyltransferase ThiF		SVEN_4829	5196864		-2306				2.42127	Up regulated	putative proteinase
1626	5195252	6.98944	1.37992e-12	SVEN_4828	5194061		1191				1.02898	Up regulated	Sulfur carrier protein adenylyltransferase ThiF		SVEN_4829	5196864		-1612				2.42127	Up regulated	putative proteinase
1627	5199715	7.73853	5.02875e-15	SVEN_4829	5196864						2.42127	Up regulated	putative proteinase		SVEN_4830
1628	5202666	5.2775	6.54775e-08	SVEN_4833	5202235		431				1.03979	Up regulated	ATP-dependent DNA helicase		SVEN_4834	5206411	5205547	-3745	-2881	P	31nt upstream of gene SVEN_4834;	3.42366	Up regulated	lipoprotein
1629	5208640	8.43157	1.70528e-17	SVEN_4835	5206451		2189				-1.04968	Down regulated	ATP-dependent DNA helicase		SVEN_4836	5209935		-1295				-1.61978	Down regulated	ATP-dependent DNA helicase
1630	5217848	7.39747	6.94008e-14	SVEN_4844	5216539	5216538	1309	1310	P	1nt upstream of gene SVEN_4844;	-1.50616	Down regulated	hypothetical protein		SVEN_4845	5218105		-257				1.39397	Up regulated	Ubiquinone biosynthesis monooxygenase UbiB
1631	5224053	12.9173	1.79805e-38	SVEN_4850	5222624		1429				-1.26523	Down regulated	DUF124 domain-containing protein		SVEN_4851	5223961		92				1.2392	Up regulated	NTP pyrophosphohydrolases including oxidative damage repair enzymes
1632	5225091	15.4174	6.25079e-54	SVEN_4851	5223961		1130				1.2392	Up regulated	NTP pyrophosphohydrolases including oxidative damage repair enzymes		SVEN_4852	5225568	5225578	-477	-487	P	10nt upstream of gene SVEN_4852;	1.03886	Up regulated	Collagen alpha 1(I) chain precursor
1633	5229868	4.6718	1.49284e-06	SVEN_4856	5229549		319				1.63257	Up regulated	hypothetical protein 2SC3B6.27c		SVEN_4857	5232588	5229566	-2720	302	P	119nt upstream of gene SVEN_4857;	-1.37956	Down regulated	integral membrane protein
1634	5231682	33.6428	1.98371e-248	SVEN_4857	5229685	5229566	1997	2116	P	119nt upstream of gene SVEN_4857;	-1.37956	Down regulated	integral membrane protein		SVEN_4858	5234856	5232796	-3174	-1114	P	84nt upstream of gene SVEN_4858;	1.03287	Up regulated	tetratricopeptide repeat family protein
1635	5233454	10.0892	3.08363e-24	SVEN_4858	5232880	5232796		658	P	84nt upstream of gene SVEN_4858;	1.03287	Up regulated	tetratricopeptide repeat family protein		SVEN_4859		5235557		-2103	P	0nt upstream of gene SVEN_4859;	-2.75486	Down regulated	Transcriptional regulator, FUR family
1636	5238474	8.28185	6.06406e-17	SVEN_4861	5237609		865				2.31939	Up regulated	CBS domain protein		SVEN_4862	5238580	5238580	-106	-106	P	0nt upstream of gene SVEN_4862;	-1.10453	Down regulated	Histidinol-phosphatase
1637	5239343	30.2979	6.10473e-202	SVEN_4863	5238758	5238726	585	617	P	32nt upstream of gene SVEN_4863;	1.31686	Up regulated	Transcriptional regulator, TetR family		SVEN_4864	5239626	5239674	-283	-331	P	48nt upstream of gene SVEN_4864;	1.34543	Up regulated	Quaternary ammonium compound-resistance protein sugE
1638	5242573	24.4103	6.65193e-132	SVEN_4866	5242070	5242070	503	503	P	0nt upstream of gene SVEN_4866;	1.38574	Up regulated	5-Enolpyruvylshikimate-3-phosphate synthase		SVEN_4867	5242786	5242977	-213	-404	PAi	191nt upstream of gene SVEN_4867; antisense to gene(s) SVEN_4868;	1.02771	Up regulated	putative integral membrane protein
1639	5245074	19.9116	1.61429e-88	SVEN_4870	5244573	5244372	501	702	P	201nt upstream of gene SVEN_4870;	-1.4023	Down regulated	RNA polymerase sigma-70 factor		SVEN_4871	5245543		-469				-1.36307	Down regulated	anti-sigma factor
1640	5250457	6.05215	7.14633e-10	SVEN_4875	5249523		934				-1.45836	Down regulated	Peptide deformylase		SVEN_4876	5251236		-779				-1.1528	Down regulated	Ribonucleotide reductase of class Ia (aerobic),beta subunit
1641	5251160	4.28937	8.95904e-06	SVEN_4875	5249523		1637				-1.45836	Down regulated	Peptide deformylase		SVEN_4876	5251236		-76				-1.1528	Down regulated	Ribonucleotide reductase of class Ia (aerobic),beta subunit
1642	5252600	13.7172	4.00244e-43	SVEN_4876	5251236		1364				-1.1528	Down regulated	Ribonucleotide reductase of class Ia (aerobic),beta subunit		SVEN_4877	5253614		-1014				1.2164	Up regulated	Ribonucleotide reductase of class Ia (aerobic),alpha subunit
1643	5254164	4.89915	4.81249e-07	SVEN_4877	5253614		550				1.2164	Up regulated	Ribonucleotide reductase of class Ia (aerobic),alpha subunit		SVEN_4878	5254462		-298				-1.98766	Down regulated	acetyltransferase
1644	5255163	4.59961	2.11639e-06	SVEN_4878	5254462		701				-1.98766	Down regulated	acetyltransferase		SVEN_4879	5256142		-979				1.27098	Up regulated	Na+ or solute symporter
1645	5257045	7.6614	9.19612e-15	SVEN_4880	5256402	5256438	643	607	P	36nt upstream of gene SVEN_4880;	2.32622	Up regulated	putative integral membrane protein		SVEN_4881	5257500		-455				2.67327	Up regulated	transcriptional regulator, LuxR family
1646	5259357	55.1586	0	SVEN_4881	5257500		1857				2.67327	Up regulated	transcriptional regulator, LuxR family		SVEN_4882	5259687		-330				1.05524	Up regulated	hypothetical protein
1647	5261094	7.20012	3.00788e-13	SVEN_4883	5260642		452				2.62637	Up regulated	putative oxidoreductase		SVEN_4884	5261640		-546				-14.3925	Down regulated	hypothetical protein
1648	5265746	38.7266	0	SVEN_4887	5264850		896				-1.45379	Down regulated	UDP-glucose 4-epimerase		SVEN_4888	5266274		-528				1.80094	Up regulated	Glutamate-1-semialdehyde aminotransferase
1649	5269923	7.67739	8.11798e-15	SVEN_4891	5269318		605				-11.5495	Down regulated	hypothetical protein		SVEN_4892	5269740		183						hypothetical protein
1650	5276133	6.94237	1.92781e-12	SVEN_4897	5275125		1008				1.09597	Up regulated	putative sugar transporter sugar binding protein		SVEN_4898	5277551		-1418				-1.19179	Down regulated	putative sugar transporter integral membrane protein
1651	5282937	6.48081	4.56146e-11	SVEN_4903	5281981	5281980	956	957	P	1nt upstream of gene SVEN_4903;	1.50786	Up regulated	Transcriptional regulator, TetR family		SVEN_4904	5284437	5282825	-1500	112	P	56nt upstream of gene SVEN_4904;	1.37299	Up regulated	Signal transduction histidine kinase, subgroup 2
1652	5284031	6.74361	7.7248e-12	SVEN_4904	5282881	5282825	1150	1206	P	56nt upstream of gene SVEN_4904;	1.37299	Up regulated	Signal transduction histidine kinase, subgroup 2		SVEN_4905	5284872	5284914	-841	-883	P	42nt upstream of gene SVEN_4905;	-3.03569	Down regulated	WhiB transcription regulator
1653	5288685	4.01305	2.99701e-05	SVEN_4909	5288138	5288224	547	461	P	86nt upstream of gene SVEN_4909;	-1.14799	Down regulated	putative anti-sigma factor		SVEN_4910	5288743	5288743	-58	-58	P	0nt upstream of gene SVEN_4910;	-2.75314	Down regulated	Na+ or H+ antiporter
1654	5292143	14.9758	5.28124e-51	SVEN_4912	5291388	5291388	755	755	P	0nt upstream of gene SVEN_4912;	6.84045	Up regulated	putative 1-aminocyclopropane-1-carboxylate deaminase		SVEN_4913	5292061	5292088	82	55	P	27nt upstream of gene SVEN_4913;	4.45479	Up regulated	hypothetical protein
1655	5295704	6.72716	8.65014e-12	SVEN_4916	5295481		223				-1.17431	Down regulated	Transcriptional regulator, TetR family		SVEN_4917	5296187	5295561	-483	143	P	45nt upstream of gene SVEN_4917;	-1.69435	Down regulated	Dihydrofolate reductase
1656	5296491	12.5098	3.29912e-36	SVEN_4918	5296230	5296229	261	262	P	1nt upstream of gene SVEN_4918;	2.03742	Up regulated	hypothetical protein		SVEN_4919	5297030	5296610	-539	-119	P	1nt upstream of gene SVEN_4919;	2.77268	Up regulated	hypothetical protein
1657	5297433	4.77848	8.8312e-07	SVEN_4919	5296611	5296610	822	823	P	1nt upstream of gene SVEN_4919;	2.77268	Up regulated	hypothetical protein		SVEN_4920	5297806		-373				-1.08585	Down regulated	putative secreted protease
1658	5300560	6.2229	2.4402e-10	SVEN_4924	5300240		320				1.14525	Up regulated	putative dioxygenase		SVEN_4925	5300941	5300941	-381	-381	P	0nt upstream of gene SVEN_4925;	2.24014	Up regulated	hypothetical protein
1659	5301798	5.84419	2.54516e-09	SVEN_4925	5300941	5300941	857	857	P	0nt upstream of gene SVEN_4925;	2.24014	Up regulated	hypothetical protein		SVEN_4926	5301630		168				3.50808	Up regulated	hypothetical protein
1660	5308736	27.3328	8.64342e-165	SVEN_4933	5308193		543				-1.81915	Down regulated	putative aminoglycoside phosphotransferase,antibiotic resistance protein		SVEN_4934	5309798		-1062				-1.56392	Down regulated	hypothetical protein
1661	5313684	9.83747	3.88181e-23	SVEN_4938	5313430		254				1.80094	Up regulated	hypothetical protein		SVEN_4939	5313971		-287				1.50078	Up regulated	hypothetical protein
1662	5315596	27.8954	1.51595e-171	SVEN_4939	5313971		1625				1.50078	Up regulated	hypothetical protein		SVEN_4940	5315947		-351				-1.28746	Down regulated	DNA primase
1663	5323584	21.9453	4.80621e-107	SVEN_4950	5323277		307				1.2078	Up regulated	secreted protein		SVEN_4951	5325025	5323804	-1441	-220	P	10nt upstream of gene SVEN_4951;	-1.34988	Down regulated	NAD-dependent malic enzyme
1664	5328076	35.0906	4.68461e-270	SVEN_4954	5326352		1724				1.18602	Up regulated	endoglycoceramidase		SVEN_4955	5328678		-602				1.10834	Up regulated	Transcriptional regulator, PadR family
1665	5329448	4.2519	1.05984e-05	SVEN_4955	5328678		770				1.10834	Up regulated	Transcriptional regulator, PadR family		SVEN_4956	5329552	5329596	-104	-148	P	44nt upstream of gene SVEN_4956;	-1.05043	Down regulated	hypothetical protein
1666	5339328	10.6902	5.65425e-27	SVEN_4964	5338196	5339401	1132	-73	IP	within gene(s) SVEN_4964; 134nt upstream of gene SVEN_4965;	-1.29294	Down regulated	hypothetical protein		SVEN_4965	5342558	5339486	-3230	-158	P	49nt upstream of gene SVEN_4965;	-1.00706	Down regulated	hypothetical protein
1667	5346996	28.9763	6.53555e-185	SVEN_4966	5346442	5346484	554	512	P	42nt upstream of gene SVEN_4966;	-1.42763	Down regulated	Dihydrolipoamide succinyltransferase component (E2) of 2-oxoglutarate dehydrogenase complex or 2-oxoglutarate dehydrogenase E1 component		SVEN_4967	5347851		-855				-1.69608	Down regulated	putative two-component system sensor kinase
1668	5348721	9.05416	6.88086e-20	SVEN_4967	5347851		870				-1.69608	Down regulated	putative two-component system sensor kinase		SVEN_4968	5348585		136				-2.12792	Down regulated	putative two-component system response regulator
1669	5350382	46.3172	0	SVEN_4970	5350148		234				1.14904	Up regulated	hypothetical protein		SVEN_4971	5351467		-1085				-1.89731	Down regulated	hypothetical protein
1670	5356928	6.16914	3.4332e-10	SVEN_4977	5355522		1406				1.51092	Up regulated	ATP-dependent protease La Type I		SVEN_4978	5358640		-1712				-1.14867	Down regulated	hypothetical protein
1671	5362037	30.3035	5.15925e-202	SVEN_4981	5360888	5360789	1149	1248	P	99nt upstream of gene SVEN_4981;	1.15909	Up regulated	Transcriptional regulator, MarR family		SVEN_4982	5362310		-273				-1.22476	Down regulated	hypothetical protein
1672	5364899	6.1039	5.1755e-10	SVEN_4983	5362634	5362509	2265	2390	P	125nt upstream of gene SVEN_4983;	-1.40809	Down regulated	putative sensor histidine kinase		SVEN_4984	5366025		-1126				-1.88812	Down regulated	hypothetical protein
1673	5368161	5.30784	5.5467e-08	SVEN_4987	5367210		951				-1.07303	Down regulated	putative oxygenase subunit		SVEN_4988	5369038		-877				-1.65839	Down regulated	hypothetical protein
1674	5369862	36.345	1.5761e-289	SVEN_4988	5368511		1351				-1.65839	Down regulated	hypothetical protein		SVEN_4989	5370504		-642				-1.13564	Down regulated	secreted protein
1675	5376930	9.05433	6.87031e-20	SVEN_4995	5376590		340				2.16498	Up regulated	Cell division protein FtsI		SVEN_4996	5377963	5377963	-1033	-1033	P	0nt upstream of gene SVEN_4996;	2.4159	Up regulated	Cell division protein FtsW
1676	5382359	5.86137	2.29531e-09	SVEN_4998	5380138	5380194	2221	2165	P	56nt upstream of gene SVEN_4998;	-1.55838	Down regulated	putative lipoprotein		SVEN_4999	5382594	5382629	-235	-270	P	35nt upstream of gene SVEN_4999;	-2.20204	Down regulated	hypothetical protein
1677	5386802	4.40188	5.36581e-06	SVEN_5003	5386392	5386391	410	411	P	1nt upstream of gene SVEN_5003;	-1.2954	Down regulated	Response regulator receiver		SVEN_5004	5387926	5386963	-1124	-161	P	1nt upstream of gene SVEN_5004;	-1.00173	Down regulated	arginyl tRNA synthetase
1678	5387684	8.65481	2.46864e-18	SVEN_5004	5386964	5386963	720	721	P	1nt upstream of gene SVEN_5004;	-1.00173	Down regulated	arginyl tRNA synthetase		SVEN_5005	5389330		-1646				1.30197	Up regulated	Diaminopimelate decarboxylase
1679	5388703	4.00039	3.16196e-05	SVEN_5005	5387939		764				1.30197	Up regulated	Diaminopimelate decarboxylase		SVEN_5006	5390757	5389342	-2054	-639	P	123nt upstream of gene SVEN_5006;	-1.04625	Down regulated	Homoserine dehydrogenase
1680	5390491	9.89851	2.11256e-23	SVEN_5006	5389465	5389342	1026	1149	P	123nt upstream of gene SVEN_5006;	-1.04625	Down regulated	Homoserine dehydrogenase		SVEN_5007	5391834		-1343				1.39445	Up regulated	Threonine synthase
1681	5391276	14.4054	2.39326e-47	SVEN_5007	5390764		512				1.39445	Up regulated	Threonine synthase		SVEN_5008	5393056	5391978	-1780	-702	P	161nt upstream of gene SVEN_5008;	1.29838	Up regulated	Homoserine kinase
1682	5398255	8.05525	3.96589e-16	SVEN_5012	5397289	5398285	966	-30	IP	within gene(s) SVEN_5012; 127nt upstream of gene SVEN_5013;	-1.1962	Down regulated	Peptide chain release factor 1		SVEN_5013	5399257		-1002				-1.5778	Down regulated	Methylase of polypeptide chain release factors
1683	5401532	4.33093	7.42389e-06	SVEN_5016	5400654	5400653	878	879	P	1nt upstream of gene SVEN_5016;	2.51224	Up regulated	Serine hydroxymethyltransferase		SVEN_5017	5403333	5401960	-1801	-428	P	21nt upstream of gene SVEN_5017;	1.38487	Up regulated	Undecaprenyl-phosphate N-acetylglucosaminyl 1-phosphate transferase
1684	5406685	6.84449	3.83735e-12	SVEN_5022	5405951		734				-1.98771	Down regulated	ATP synthase delta chain		SVEN_5023	5408514	5408292	-1829	-1607	IP	within gene(s) SVEN_5023; 243nt upstream of gene SVEN_5024;	-1.79573	Down regulated	ATP synthase alpha chain
1685	5407864	13.2815	1.48264e-40	SVEN_5023	5406916	5408292	948	-428	IP	within gene(s) SVEN_5023; 243nt upstream of gene SVEN_5024;	-1.79573	Down regulated	ATP synthase alpha chain		SVEN_5024	5409452		-1588				-1.68767	Down regulated	ATP synthase gamma chain
1686	5408980	4.94431	3.82066e-07	SVEN_5024	5408535		445				-1.68767	Down regulated	ATP synthase gamma chain		SVEN_5025	5410894		-1914				-1.12382	Down regulated	ATP synthase beta chain
1687	5409564	9.55609	6.11475e-22	SVEN_5024	5408535		1029				-1.68767	Down regulated	ATP synthase gamma chain		SVEN_5025	5410894		-1330				-1.12382	Down regulated	ATP synthase beta chain
1688	5410477	8.29354	5.49656e-17	SVEN_5025	5409452		1025				-1.12382	Down regulated	ATP synthase beta chain		SVEN_5026	5411382		-905				-2.12105	Down regulated	ATP synthase epsilon chain
1689	5414325	11.0684	8.93123e-29	SVEN_5028	5413789		536				1.52192	Up regulated	Chitinase		SVEN_5029	5414662		-337				-2.36913	Down regulated	DNA-binding response regulator, LuxR family
1690	5417679	8.17359	1.49676e-16	SVEN_5032	5417126	5417126	553	553	P	0nt upstream of gene SVEN_5032;	-1.05998	Down regulated	Cob(I)alamin adenosyltransferase PduO		SVEN_5033	5417890		-211				5.62794	Up regulated	putative ABC transporter transmembrane protein
1691	5418859	25.6909	7.37971e-146	SVEN_5034	5418672		187				-4.56904	Down regulated	putative ABC transporter ATP-binding protein		SVEN_5035	5419416	5418777	-557	82	P	1nt upstream of gene SVEN_5035;	-1.4384	Down regulated	Transcriptional regulator, TetR family
1692	5419598	28.8591	1.94746e-183	SVEN_5035	5418778	5418777	820	821	P	1nt upstream of gene SVEN_5035;	-1.4384	Down regulated	Transcriptional regulator, TetR family		SVEN_5036	5420404	5420395	-806	-797	IP	within gene(s) SVEN_5036; 136nt upstream of gene SVEN_5037;	-1.29829	Down regulated	3-hydroxybutyryl-CoA dehydrogenase ; 3-hydroxyacyl-CoA dehydrogenase
1693	5426550	8.67177	2.12729e-18	SVEN_5040	5424835	5424662	1715	1888	P	173nt upstream of gene SVEN_5040;	-1.98792	Down regulated	hypothetical protein		SVEN_5041	5426394	5426436	156	114	P	42nt upstream of gene SVEN_5041;	-1.60058	Down regulated	putative alkanal monooxygenase
1694	5428269	7.4671	4.09915e-14	SVEN_5043	5427818		451				-1.48816	Down regulated	putative ABC transporter transmembrane protein		SVEN_5044	5428996	5429038	-727	-769	P	42nt upstream of gene SVEN_5044;	-1.07378	Down regulated	putative ABC transporter ATP-binding protein
1695	5430289	8.35653	3.22961e-17	SVEN_5045	5429948		341				2.15559	Up regulated	putative ABC transporter transmembrane protein		SVEN_5046	5430920	5430920	-631	-631	P	0nt upstream of gene SVEN_5046;	1.94575	Up regulated	putative ABC transporter ATP-binding protein
1696	5436799	11.9144	4.97819e-33	SVEN_5048	5436584	5432183	215	4616	IP	within gene(s) SVEN_5048; 216nt upstream of gene SVEN_5047;	-1.60774	Down regulated	putative M protein		SVEN_5049	5437239	5437239	-440	-440	P	0nt upstream of gene SVEN_5049;	-1.21184	Down regulated	Methylmalonyl-CoA epimerase ; Ethylmalonyl-CoA epimerase
1697	5444402	4.06064	2.44695e-05	SVEN_5059	5443940		462						hypothetical protein		SVEN_5060	5445312		-910				-1.14226	Down regulated	Transcriptional regulator, TetR family
1698	5445328	29.6012	7.21066e-193	SVEN_5060	5444620		708				-1.14226	Down regulated	Transcriptional regulator, TetR family		SVEN_5061	5447218	5445372	-1890	-44	P	32nt upstream of gene SVEN_5061;	4.00607	Up regulated	putative glycosyl transferase
1699	5449846	5.85662	2.36186e-09	SVEN_5062	5447222		2624				3.70762	Up regulated	putative secreted protein		SVEN_5063	5449875		-29				2.14983	Up regulated	Endoglucanase A precursor
1700	5451063	54.9964	0	SVEN_5064	5450278		785				1.26989	Up regulated	endo-1,4-beta-glucanase		SVEN_5065	5451284	5451315	-221	-252	P	31nt upstream of gene SVEN_5065;	1.63478	Up regulated	putative transcriptional regulator
1701	5452977	10.6268	1.11782e-26	SVEN_5067	5452760		217				-1.52458	Down regulated	Transcriptional regulator, MarR family		SVEN_5068	5453645	5453312	-668	-335	P	1nt upstream of gene SVEN_5068;	-1.28751	Down regulated	hypothetical protein
1702	5455835	4.49762	3.43599e-06	SVEN_5069	5453717	5453716	2118	2119	P	1nt upstream of gene SVEN_5069;	-2.01756	Down regulated	putative isobutyryl-CoA mutase, chain B		SVEN_5070	5456155		-320				-2.38098	Down regulated	Transcriptional regulator, TetR family
1703	5456460	4.9277	4.16021e-07	SVEN_5070	5456155		305				-2.38098	Down regulated	Transcriptional regulator, TetR family		SVEN_5071	5457431	5456276	-971	184	P	178nt upstream of gene SVEN_5071;	-1.85301	Down regulated	Thioredoxin domain-containing protein
1704	5457856	10.8769	7.42733e-28	SVEN_5071	5456454	5456276	1402	1580	P	178nt upstream of gene SVEN_5071;	-1.85301	Down regulated	Thioredoxin domain-containing protein		SVEN_5072	5458713		-857				-1.23533	Down regulated	cholesterol esterase
1705	5458793	8.64094	2.78752e-18	SVEN_5072	5458033		760				-1.23533	Down regulated	cholesterol esterase		SVEN_5073	5459464		-671				-3.41702	Down regulated	hypothetical protein
1706	5464093	5.88248	2.02088e-09	SVEN_5076	5463618		475				1.73339	Up regulated	acetate kinase		SVEN_5077	5465696	5465862	-1603	-1769	P	166nt upstream of gene SVEN_5077;	1.6383	Up regulated	Phosphate acetyltransferase
1707	5466103	4.65799	1.59652e-06	SVEN_5077	5465696	5465862	407	241	P	166nt upstream of gene SVEN_5077;	1.6383	Up regulated	Phosphate acetyltransferase		SVEN_5078	5467078	5466012	-975	91	P	41nt upstream of gene SVEN_5078;	1.26835	Up regulated	6-phosphofructokinase
1708	5468982	10.088	3.12063e-24	SVEN_5079	5467461	5467365	1521	1617	P	96nt upstream of gene SVEN_5079;	-1.49417	Down regulated	hypothetical protein		SVEN_5080	5469485		-503				-2.99843	Down regulated	hypothetical protein
1709	5473942	6.07246	6.29846e-10	SVEN_5084	5473195		747				1.08651	Up regulated	putative two-component system response regulator		SVEN_5085	5474967		-1025				-1.09807	Down regulated	putative two-component system sensor kinase
1710	5475583	3.91924	4.44142e-05	SVEN_5086	5475100		483				1.6354	Up regulated	putative sodium:dicarboxylate symporter		SVEN_5087	5477726		-2143				1.00678	Up regulated	oxidoreductase
1711	5476967	6.95988	1.70284e-12	SVEN_5086	5475100		1867				1.6354	Up regulated	putative sodium:dicarboxylate symporter		SVEN_5087	5477726		-759				1.00678	Up regulated	oxidoreductase
1712	5477804	22.8437	8.43841e-116	SVEN_5086	5475100		2704				1.6354	Up regulated	putative sodium:dicarboxylate symporter		SVEN_5087	5477726		78				1.00678	Up regulated	oxidoreductase
1713	5478542	48.8303	0	SVEN_5087	5477726		816				1.00678	Up regulated	oxidoreductase		SVEN_5088	5478619		-77				-1.01534	Down regulated	reductase
1714	5481635	6.74174	7.82497e-12	SVEN_5092	5480152	5480083	1483	1552	P	69nt upstream of gene SVEN_5092;	1.02162	Up regulated	Superfamily I DNA and RNA helicases		SVEN_5093	5483365		-1730				-1.08089	Down regulated	Probable A-factor biosynthesis enzyme
1715	5483482	15.4871	2.12109e-54	SVEN_5092	5480152	5480083	3330	3399	P	69nt upstream of gene SVEN_5092;	1.02162	Up regulated	Superfamily I DNA and RNA helicases		SVEN_5093	5483365		117				-1.08089	Down regulated	Probable A-factor biosynthesis enzyme
1716	5484309	5.15601	1.26134e-07	SVEN_5093	5483365		944				-1.08089	Down regulated	Probable A-factor biosynthesis enzyme		SVEN_5094	5485716		-1407				1.41285	Up regulated	1,4-alpha-glucan (glycogen) branching enzyme, GH-13-type
1717	5486044	13.0055	5.69395e-39	SVEN_5094	5485716		328				1.41285	Up regulated	1,4-alpha-glucan (glycogen) branching enzyme, GH-13-type		SVEN_5095	5487205	5487380	-1161	-1336	P	175nt upstream of gene SVEN_5095;	1.23898	Up regulated	uncharacterized protein probably involved in trehalose biosynthesis
1718	5487716	16.414	7.5944e-61	SVEN_5095	5487205	5487380	511	336	P	175nt upstream of gene SVEN_5095;	1.23898	Up regulated	uncharacterized protein probably involved in trehalose biosynthesis		SVEN_5096	5489146		-1430				1.98058	Up regulated	Trehalose synthase
1719	5488366	5.78218	3.68693e-09	SVEN_5095	5487205	5487380	1161	986	P	175nt upstream of gene SVEN_5095;	1.23898	Up regulated	uncharacterized protein probably involved in trehalose biosynthesis		SVEN_5096	5489146		-780				1.98058	Up regulated	Trehalose synthase
1720	5489351	11.2376	1.33225e-29	SVEN_5096	5489146		205				1.98058	Up regulated	Trehalose synthase		SVEN_5097	5491221	5489311	-1870	40	IP	within gene(s) SVEN_5097; 165nt upstream of gene SVEN_5096;	1.40326	Up regulated	putative glucanase glgE
1721	5491216	27.7664	5.51733e-170	SVEN_5096	5489146		2070				1.98058	Up regulated	Trehalose synthase		SVEN_5097	5491221	5489311	-5	1905	IP	within gene(s) SVEN_5097; 165nt upstream of gene SVEN_5096;	1.40326	Up regulated	putative glucanase glgE
[truncated: 3,669 more rows]
[truncated: 24 more columns]

## Sheet: S-1.1 ChIP-seq CLC workbench 8
CLC workbench 8 results of WT S. venezualae vs mutant (rsrR::apr pMs82 3xFlag rsrR).
Columns A - The called peak region
[truncated: 2,703 more rows]

## Sheet: S-1.2 - 500 read cut off.
Contained within this excel sheet are the tab-delimited results of ChIP-seq and dRNA-seq results wt vs rsrR::apr of S. venezualae ChIP-seq (cut offs of >500 reads combined with dRNA-seq TSSAR defined Transcriptional start sites (for WT +ve strand, WT -ve strand, mutant +ve strand Mutant -ve strand)).
[truncated: 125 more rows]

[truncated: 6 more sheets: S-1.3 TSSAR WT +ve strand, S-1.4 TSSAR WT -ve strand, S-1.5 TSSAR RsrR +ve strand, S-1.6 TSSAR RsrR -ve Strand, S-1.7 TSS and Exo, S-1.8 RNA-seq WT vs. RsrR]
